# Supplementary material for: Weak General but No Specific Habituation in Anticipating Stimuli of Presumed Negative and Positive Valence by Weaned Piglets
Source: Animals (Basel). 2018 Aug 22;8(9):149. doi: 10.3390/ani8090149 (PMC6162755; doi:10.3390/ani8090149)
Supplement: Supplementary file 1 [file animals-08-00149-s001.zip]

Archive with 2 entries (2 files):
- pigletsRepStim_Henzen-Gygax.csv
- pigletsRepStim_Henzen-Gygax.txt
