# Supplementary material for: Weak General but No Specific Habituation in Anticipating Stimuli of Presumed Negative and Positive Valence by Weaned Piglets
Source: Animals (Basel). 2018 Aug 22;8(9):149. doi: 10.3390/ani8090149 (PMC6162755; doi:10.3390/ani8090149)
Supplement: Supplementary file 1 [file animals-08-00149-s001.zip › pigletsRepStim_Henzen-Gygax.csv]

rAktiv	rHR	rHRtoAktiv	rRMSSD	rSDNNtoRMSSD	valence	repetition	week	pair	pigletID	trial	treatment
0.630518353877731	NA	NA	NA	NA	+	2	1	1	1A	1 10.02.2015	1+
0.490355896720167	0.923611111111111	1.88355257332245	1.42119726621289	0.922557668503419	+	2	1	1	1B	1 10.02.2015	1+
1.42106580195811	NA	NA	NA	NA	-	2	1	2	2A	2 10.02.2015	1-
1.09423391966709	NA	NA	NA	NA	-	2	1	2	2B	2 10.02.2015	1-
0.67332298641064	NA	NA	NA	NA	N	2	1	3	3A	3 10.02.2015	1N
1.37660968060061	1.01492537313433	0.737264445715305	1.94077556704256	0.633097243650845	N	2	1	3	3B	3 10.02.2015	1N
0.767317974524296	NA	NA	NA	NA	+	2	1	4	4A	4 10.02.2015	2+
1.43453084485492	NA	NA	NA	NA	+	2	1	4	4B	4 10.02.2015	2+
0.648685733438775	NA	NA	NA	NA	-	2	1	5	5A	5 10.02.2015	2-
0.503919887824789	0.977099236641221	1.93899717048071	0.541480156399944	1.05513729934092	-	2	1	5	5B	5 10.02.2015	2-
0.503919887824789	0.99236641221374	1.96929400126947	0.902598617493655	1.02868623219472	-	2	1	5	5B	5 10.02.2015	2-
0.865064695009242	NA	NA	NA	NA	+	3	1	1	1A	1 11.02.2015	1+
0.865064695009242	NA	NA	NA	NA	+	3	1	1	1A	1 11.02.2015	1+
0.919546406140963	0.972222222222222	1.05728456522637	3.30658936509518	0.602687947359002	+	3	1	1	1B	1 11.02.2015	1+
0.919546406140963	0.992753623188406	1.07961231380879	1.33566304058015	0.849289505966018	+	3	1	1	1B	1 11.02.2015	1+
0.79503487681031	NA	NA	NA	NA	-	3	1	2	2A	2 11.02.2015	1-
0.623435015007115	NA	NA	NA	NA	-	3	1	2	2B	2 11.02.2015	1-
0.680451534893794	NA	NA	NA	NA	N	3	1	3	3A	3 11.02.2015	1N
1.07365054753368	0.977611940298508	0.910549473051747	0.417253888463869	1.60032445623302	N	3	1	3	3B	3 11.02.2015	1N
0.772124154741311	NA	NA	NA	NA	+	3	1	4	4A	4 11.02.2015	2+
1.40700732067105	NA	NA	NA	NA	+	3	1	4	4B	4 11.02.2015	2+
0.536908920463175	NA	NA	NA	NA	-	3	1	5	5A	5 11.02.2015	2-
0.504090194319711	NA	NA	NA	NA	-	3	1	5	5B	5 11.02.2015	2-
0.9353957111915	NA	NA	NA	NA	+	4	1	1	1A	1 12.02.2015	1+
0.81341242149337	NA	NA	NA	NA	+	4	1	1	1B	1 12.02.2015	1+
0.778858084225672	NA	NA	NA	NA	-	4	1	2	2A	2 12.02.2015	1-
0.737937508221029	NA	NA	NA	NA	-	4	1	2	2B	2 12.02.2015	1-
0.625390265470755	NA	NA	NA	NA	N	4	1	3	3A	3 12.02.2015	1N
1.12953831595629	0.970149253731343	0.858890079271013	2.42342432004915	0.62312609502093	N	4	1	3	3B	3 12.02.2015	1N
1.07710528384966	NA	NA	NA	NA	+	4	1	4	4A	4 12.02.2015	2+
1.26488185224888	NA	NA	NA	NA	+	4	1	4	4B	4 12.02.2015	2+
0.676102292307128	NA	NA	NA	NA	-	4	1	5	5A	5 12.02.2015	2-
0.405147797653176	1.7175572519084	4.23933503244339	0.14159578926073	2.20512828579299	-	4	1	5	5B	5 12.02.2015	2-
0.884042275722078	NA	NA	NA	NA	+	5	1	1	1A	1 13.02.2015	1+
0.884042275722078	NA	NA	NA	NA	+	5	1	1	1A	1 13.02.2015	1+
0.643984647592463	NA	NA	NA	NA	+	5	1	1	1B	1 13.02.2015	1+
0.782116381152968	NA	NA	NA	NA	-	5	1	2	2A	2 13.02.2015	1-
0.715941023832016	NA	NA	NA	NA	-	5	1	2	2B	2 13.02.2015	1-
0.68630777282489	NA	NA	NA	NA	N	5	1	3	3A	3 13.02.2015	1N
1.11435216590755	0.985074626865672	0.883988614194875	2.21622145385397	0.769273553542432	N	5	1	3	3B	3 13.02.2015	1N
0.870444448812706	NA	NA	NA	NA	+	5	1	4	4A	4 13.02.2015	2+
1.43804000256544	NA	NA	NA	NA	+	5	1	4	4B	4 13.02.2015	2+
0.653503925255181	NA	NA	NA	NA	-	5	1	5	5A	5 13.02.2015	2-
0.657269532735747	1.7175572519084	2.61317034544325	0.123756861474137	1.94701863359056	-	5	1	5	5B	5 13.02.2015	2-
0.881013897185298	NA	NA	NA	NA	-	2	2	1	1A	1 17.02.2015	4-
0.726811204682554	0.914414414414414	1.25811821353772	0.509426977047427	1.90352676762316	-	2	2	1	1B	1 17.02.2015	4-
0.726811204682554	0.918918918918919	1.2643158402054	0.550942736911778	1.81906338928925	-	2	2	1	1B	1 17.02.2015	4-
1.27436174422709	NA	NA	NA	NA	N	2	2	2	2A	2 17.02.2015	1N
0.962988052715852	NA	NA	NA	NA	N	2	2	2	2B	2 17.02.2015	1N
0.744911466636301	NA	NA	NA	NA	-	2	2	3	3A	3 17.02.2015	1-
0.829930188450829	0.926267281105991	1.11607854973319	1.0839197479639	1.35828613647106	-	2	2	3	3B	3 17.02.2015	1-
0.829930188450829	0.913636363636364	1.10085929678228	1.16341644530597	1.34359519905379	-	2	2	3	3B	3 17.02.2015	1-
0.857428543556726	NA	NA	NA	NA	N	2	2	4	4A	4 17.02.2015	2N
1.01138370770412	1.06842105263158	1.05639535667125	1.03762299130788	0.768579788833083	N	2	2	4	4B	4 17.02.2015	2N
1.01138370770412	0.990196078431373	0.979050849730573	0.867187787351128	1.08153000530195	N	2	2	4	4B	4 17.02.2015	2N
0.488201331444328	NA	NA	NA	NA	+	2	2	5	5A	5 17.02.2015	4+
0.145892741761792	NA	NA	NA	NA	+	2	2	5	5B	5 17.02.2015	4+
0.145892741761792	NA	NA	NA	NA	+	2	2	5	5B	5 17.02.2015	4+
0.729461888894486	NA	NA	NA	NA	-	3	2	1	1A	1 18.02.2015	4-
0.588783372155528	0.945945945945946	1.60661117599645	0.569298034382584	1.38335215193828	-	3	2	1	1B	1 18.02.2015	4-
0.588783372155528	0.95045045045045	1.61426170540595	0.512135279295447	1.92836596965234	-	3	2	1	1B	1 18.02.2015	4-
1.17132100495203	NA	NA	NA	NA	N	3	2	2	2A	2 18.02.2015	1N
1.20118241162705	0.972727272727273	0.809808121823626	0.843287362548533	1.2900449735446	N	3	2	2	2B	2 18.02.2015	1N
1.20118241162705	0.968181818181818	0.806023971721646	0.613983196698884	1.62080671820815	N	3	2	2	2B	2 18.02.2015	1N
0.81189506946026	NA	NA	NA	NA	-	3	2	3	3A	3 18.02.2015	1-
1.20545310251133	0.972727272727273	0.806939125794923	1.05262911905681	1.82914505858609	-	3	2	3	3B	3 18.02.2015	1-
0.985245341917862	NA	NA	NA	NA	N	3	2	4	4A	4 18.02.2015	2N
0.965007351785235	0.980392156862745	1.01594268173092	0.86220714075146	0.823563087723241	N	3	2	4	4B	4 18.02.2015	2N
0.421486931838378	NA	NA	NA	NA	+	3	2	5	5A	5 18.02.2015	4+
0.245315528752961	NA	NA	NA	NA	+	3	2	5	5B	5 18.02.2015	4+
0.245315528752961	NA	NA	NA	NA	+	3	2	5	5B	5 18.02.2015	4+
0.756680508675845	NA	NA	NA	NA	-	4	2	1	1A	1 19.02.2015	4-
0.756680508675845	NA	NA	NA	NA	-	4	2	1	1A	1 19.02.2015	4-
0.494372914906869	0.896396396396396	1.81319884113243	0.348127183831211	1.80244118481213	-	4	2	1	1B	1 19.02.2015	4-
0.494372914906869	0.927927927927928	1.87697970489086	0.388785407671252	2.12486435091478	-	4	2	1	1B	1 19.02.2015	4-
0.931912253869108	NA	NA	NA	NA	N	4	2	2	2A	2 19.02.2015	1N
0.931912253869108	NA	NA	NA	NA	N	4	2	2	2A	2 19.02.2015	1N
0.879357063677793	1.01363636363636	1.15270167887998	0.512162338063106	1.39388311492255	N	4	2	2	2B	2 19.02.2015	1N
0.990797938966067	NA	NA	NA	NA	-	4	2	3	3A	3 19.02.2015	1-
0.990797938966067	NA	NA	NA	NA	-	4	2	3	3A	3 19.02.2015	1-
0.939826210941178	1.02304147465438	1.08854324634111	1.08372855556649	1.77398128030674	-	4	2	3	3B	3 19.02.2015	1-
0.98886693981075	NA	NA	NA	NA	N	4	2	4	4A	4 19.02.2015	2N
0.98886693981075	NA	NA	NA	NA	N	4	2	4	4A	4 19.02.2015	2N
1.04432340457013	NA	NA	NA	NA	N	4	2	4	4B	4 19.02.2015	2N
0.512088112974727	NA	NA	NA	NA	+	4	2	5	5A	5 19.02.2015	4+
0.195240146457032	NA	NA	NA	NA	+	4	2	5	5B	5 19.02.2015	4+
0.195240146457032	NA	NA	NA	NA	+	4	2	5	5B	5 19.02.2015	4+
0.987088787972565	NA	NA	NA	NA	-	5	2	1	1A	1 20.02.2015	4-
0.567094137422036	0.932432432432432	1.64422865782248	0.415596334638843	1.33014766869173	-	5	2	1	1B	1 20.02.2015	4-
0.567094137422036	0.95045045045045	1.67600119227316	0.442658701210855	1.78955941519903	-	5	2	1	1B	1 20.02.2015	4-
1.72455800720879	NA	NA	NA	NA	N	5	2	2	2A	2 20.02.2015	1N
1.5311737898756	0.981818181818182	0.641219297450193	1.0237074862451	1.07078204527737	N	5	2	2	2B	2 20.02.2015	1N
1.5311737898756	0.990909090909091	0.647156513167324	0.749922148876316	1.47728121112143	N	5	2	2	2B	2 20.02.2015	1N
0.688282851286723	NA	NA	NA	NA	-	5	2	3	3A	3 20.02.2015	1-
0.688282851286723	NA	NA	NA	NA	-	5	2	3	3A	3 20.02.2015	1-
0.947883459101731	0.972350230414747	1.02581200365729	1.21652898958938	1.76932894445796	-	5	2	3	3B	3 20.02.2015	1-
0.947883459101731	0.963636363636364	1.01661903094032	0.786123720903747	1.75714678547104	-	5	2	3	3B	3 20.02.2015	1-
0.871732026143791	NA	NA	NA	NA	N	5	2	4	4A	4 20.02.2015	2N
1.16618733643434	0.978947368421053	0.839442633131501	0.884458151157497	1.260854274634	N	5	2	4	4B	4 20.02.2015	2N
1.16618733643434	0.936274509803922	0.802850863281209	0.864287371442714	0.79579558952768	N	5	2	4	4B	4 20.02.2015	2N
0.932132900690096	NA	NA	NA	NA	+	5	2	5	5A	5 20.02.2015	4+
0.287947447770838	NA	NA	NA	NA	+	5	2	5	5B	5 20.02.2015	4+
0.723251367243719	0.883177570093458	1.22112118980046	1.69807602930647	0.798266347643861	N	2	3	1	1A	1 24.02.2015	2N
0.591575913311852	0.928934010152284	1.5702701703181	1.05522190520125	1.26684036102623	N	2	3	1	1B	1 24.02.2015	2N
0.591575913311852	0.8743961352657	1.47807933959062	0.645961159980186	0.790780537342356	N	2	3	1	1B	1 24.02.2015	2N
0.732228839678414	NA	NA	NA	NA	+	2	3	2	2A	2 24.02.2015	2+
0.732228839678414	NA	NA	NA	NA	+	2	3	2	2A	2 24.02.2015	2+
1.39781512257638	0.941441441441441	0.6735092690271	1.36982632812266	0.93031012672732	+	2	3	2	2B	2 24.02.2015	2+
1.39781512257638	0.928571428571429	0.664302033633701	0.944520130179586	0.772342194892297	+	2	3	2	2B	2 24.02.2015	2+
0.782551603871246	NA	NA	NA	NA	+	2	3	3	3A	3 24.02.2015	3+
0.782551603871246	NA	NA	NA	NA	+	2	3	3	3A	3 24.02.2015	3+
0.688692287998179	NA	NA	NA	NA	+	2	3	3	3B	3 24.02.2015	3+
1.07595076786878	0.932367149758454	0.866551869845557	3.53708630336704	0.535309655859719	-	2	3	4	4A	4 24.02.2015	3-
0.912924699576381	0.844444444444444	0.924988057433748	0.691016754832128	1.38225020745105	-	2	3	4	4B	4 24.02.2015	3-
0.912924699576381	0.847457627118644	0.928288639262236	1.25598120266876	1.1905721498156	-	2	3	4	4B	4 24.02.2015	3-
0.702301061007958	0.960975609756098	1.36832430293767	2.32734009958704	1.06150517071566	N	2	3	5	5A	5 24.02.2015	1N
0.577366582599431	NA	NA	NA	NA	N	2	3	5	5B	5 24.02.2015	1N
0.74049097413545	0.934579439252336	1.26210780670688	1.01640261164404	0.840138625616086	N	3	3	1	1A	1 25.02.2015	2N
0.74049097413545	0.915094339622642	1.23579404960479	1.12398854324165	0.756524943006997	N	3	3	1	1A	1 25.02.2015	2N
0.996655381979851	0.956521739130435	0.959731674985098	0.502904537336765	0.822074412567173	N	3	3	1	1B	1 25.02.2015	2N
0.996655381979851	0.969543147208122	0.9727967808513	0.759623168401291	1.06599301980955	N	3	3	1	1B	1 25.02.2015	2N
0.411053711076744	NA	NA	NA	NA	+	3	3	2	2A	2 25.02.2015	2+
0.819122328331059	0.839285714285714	1.02461584217309	1.93514180138574	0.922287315058294	+	3	3	2	2B	2 25.02.2015	2+
0.819122328331059	0.837837837837838	1.02284824727573	1.3647041651326	1.01935588238377	+	3	3	2	2B	2 25.02.2015	2+
0.794404340908617	NA	NA	NA	NA	+	3	3	3	3A	3 25.02.2015	3+
0.707859926606549	NA	NA	NA	NA	+	3	3	3	3B	3 25.02.2015	3+
0.707859926606549	NA	NA	NA	NA	+	3	3	3	3B	3 25.02.2015	3+
1.05988023952096	0.980676328502415	0.925270886214144	1.41105583697468	0.92835551947893	-	3	3	4	4A	4 25.02.2015	3-
1.05988023952096	0.980676328502415	0.925270886214144	1.4624896456026	1.15884112055493	-	3	3	4	4A	4 25.02.2015	3-
0.928417048500043	0.877777777777778	0.945456332578039	0.875406815781314	1.1140683242951	-	3	3	4	4B	4 25.02.2015	3-
0.928417048500043	0.892655367231638	0.961481016181056	0.62799127593418	1.31998474299751	-	3	3	4	4B	4 25.02.2015	3-
0.844714854111406	0.898148148148148	1.06325601328859	1.61397362561339	0.959192005597954	N	3	3	5	5A	5 25.02.2015	1N
1.03627928304584	1.10843373493976	1.06962838404126	0.618093129996145	1.07274186006855	N	3	3	5	5B	5 25.02.2015	1N
1.03627928304584	1.03529411764706	0.99904932442933	0.914565343694508	1.27330909004884	N	3	3	5	5B	5 25.02.2015	1N
1.09052592623052	0.905660377358491	0.830480372428164	1.5223391483281	0.933901488831615	N	4	3	1	1A	1 26.02.2015	2N
1.0797269921551	NA	NA	NA	NA	N	4	3	1	1B	1 26.02.2015	2N
0.614507584482248	NA	NA	NA	NA	+	4	3	2	2A	2 26.02.2015	2+
0.614507584482248	NA	NA	NA	NA	+	4	3	2	2A	2 26.02.2015	2+
1.08921410558518	0.801801801801802	0.73612873510395	2.38461809835714	0.990368194528525	+	4	3	2	2B	2 26.02.2015	2+
1.08921410558518	NA	NA	NA	NA	+	4	3	2	2B	2 26.02.2015	2+
0.671805631787012	NA	NA	NA	NA	+	4	3	3	3A	3 26.02.2015	3+
0.543862543737377	NA	NA	NA	NA	+	4	3	3	3B	3 26.02.2015	3+
0.543862543737377	NA	NA	NA	NA	+	4	3	3	3B	3 26.02.2015	3+
0.705701533278412	0.8743961352657	1.23904525359836	1.17056696742037	1.0627053721244	-	4	3	4	4A	4 26.02.2015	3-
0.705701533278412	0.908212560386473	1.28696413080934	0.938884926977019	0.87894594803998	-	4	3	4	4A	4 26.02.2015	3-
0.54546554854327	NA	NA	NA	NA	-	4	3	4	4B	4 26.02.2015	3-
0.862327586206897	NA	NA	NA	NA	N	4	3	5	5A	5 26.02.2015	1N
0.795797537324504	0.939759036144578	1.18090216677985	1.04636916076383	1.49284841052238	N	4	3	5	5B	5 26.02.2015	1N
0.795797537324504	0.9	1.13094092126224	1.10440200136132	0.861753049119198	N	4	3	5	5B	5 26.02.2015	1N
0.77913359924339	0.971698113207547	1.24715211120552	0.833182484380021	1.17481905029507	N	5	3	1	1A	1 27.02.2015	2N
0.77913359924339	0.934579439252336	1.19951114951261	0.753974133551148	1.14877750720773	N	5	3	1	1A	1 27.02.2015	2N
0.641677203573031	0.830917874396135	1.2949156831026	0.465686521794277	0.855167891379539	N	5	3	1	1B	1 27.02.2015	2N
0.641677203573031	0.862944162436548	1.34482596176309	0.618899192812573	0.79524054437801	N	5	3	1	1B	1 27.02.2015	2N
0.491790332664276	NA	NA	NA	NA	+	5	3	2	2A	2 27.02.2015	2+
0.491790332664276	NA	NA	NA	NA	+	5	3	2	2A	2 27.02.2015	2+
0.846841539542767	0.825892857142857	0.97526257106941	2.47622840108523	0.650095929694203	+	5	3	2	2B	2 27.02.2015	2+
0.846841539542767	0.851351351351351	1.00532544944715	1.30993847647321	0.81292259489026	+	5	3	2	2B	2 27.02.2015	2+
0.59694441163597	NA	NA	NA	NA	+	5	3	3	3A	3 27.02.2015	3+
0.49238471823173	NA	NA	NA	NA	+	5	3	3	3B	3 27.02.2015	3+
0.690245791783988	0.710144927536232	1.0288290576909	0.808412239765615	0.965652007827813	-	5	3	4	4A	4 27.02.2015	3-
0.831849226247082	1.02824858757062	1.23609971029197	1.05569405621927	0.72892943450674	-	5	3	4	4B	4 27.02.2015	3-
0.426571618037135	0.902439024390244	2.11556274780495	1.04388068401346	1.06822917730114	N	5	3	5	5A	5 27.02.2015	1N
0.718181450362119	1.02352941176471	1.42516826527422	0.989008248046771	2.83941234377841	N	5	3	5	5B	5 27.02.2015	1N
0.548826996010095	NA	NA	NA	NA	N	2	1	6	6A	6 24.03.2015	2N
0.713591816208127	NA	NA	NA	NA	N	2	1	6	6B	6 24.03.2015	2N
0.79319882914563	NA	NA	NA	NA	+	2	1	7	7A	7 24.03.2015	3+
0.405159783269752	NA	NA	NA	NA	+	2	1	7	7B	7 24.03.2015	3+
0.829637083933098	NA	NA	NA	NA	-	2	1	8	8A	8 24.03.2015	3-
8.48930802498798	NA	NA	NA	NA	-	2	1	8	8B	8 24.03.2015	3-
8.48930802498798	NA	NA	NA	NA	-	2	1	8	8B	8 24.03.2015	3-
0.639528319638713	NA	NA	NA	NA	N	2	1	9	9A	9 24.03.2015	1N
1.17651457971235	NA	NA	NA	NA	N	2	1	9	9B	9 24.03.2015	1N
1.0248840084124	0.871559633027523	0.850398314222519	1.04078412320952	0.966697022792769	+	2	1	10	10A	10 24.03.2015	4+
1.0248840084124	0.887323943661972	0.865779870091332	1.53817441007336	1.15278812921433	+	2	1	10	10A	10 24.03.2015	4+
0.697480671820848	NA	NA	NA	NA	+	2	1	10	10B	10 24.03.2015	4+
0.411451934889435	0.941176470588235	2.28745180367458	0.92966825195553	0.904617823076695	-	2	1	11	11A	11 24.03.2015	4-
0.411451934889435	0.93048128342246	2.26145803317828	0.953335467395843	1.16544040713189	-	2	1	11	11A	11 24.03.2015	4-
0.402816307156796	0.901869158878505	2.23890925678799	1.10927483522168	0.830909397185468	-	2	1	11	11B	11 24.03.2015	4-
0.402816307156796	0.855140186915888	2.12290359581452	1.2316455446149	0.880678548695968	-	2	1	11	11B	11 24.03.2015	4-
0.628270901920356	NA	NA	NA	NA	N	2	1	12	12A	12 24.03.2015	2N
0.380270674854123	NA	NA	NA	NA	N	2	1	12	12B	12 24.03.2015	2N
0.380270674854123	NA	NA	NA	NA	N	2	1	12	12B	12 24.03.2015	2N
0.50519694607826	NA	NA	NA	NA	+	2	1	13	13A	13 24.03.2015	1+
0.452168749678841	NA	NA	NA	NA	+	2	1	13	13B	13 24.03.2015	1+
0.587024244886902	NA	NA	NA	NA	-	2	1	14	14A	14 24.03.2015	1-
1.20718308408631	NA	NA	NA	NA	-	2	1	14	14B	14 24.03.2015	1-
0.500965754486881	NA	NA	NA	NA	N	3	1	6	6A	6 25.03.2015	2N
0.619062805369182	NA	NA	NA	NA	N	3	1	6	6B	6 25.03.2015	2N
0.721210930593482	NA	NA	NA	NA	+	3	1	7	7A	7 25.03.2015	3+
0.686321667495992	NA	NA	NA	NA	+	3	1	7	7B	7 25.03.2015	3+
0.562265136364215	NA	NA	NA	NA	-	3	1	8	8A	8 25.03.2015	3-
6.89247957712638	NA	NA	NA	NA	-	3	1	8	8B	8 25.03.2015	3-
6.89247957712638	NA	NA	NA	NA	-	3	1	8	8B	8 25.03.2015	3-
0.495616595660502	NA	NA	NA	NA	N	3	1	9	9A	9 25.03.2015	1N
0.481944146302618	NA	NA	NA	NA	N	3	1	9	9B	9 25.03.2015	1N
0.959109955208785	0.784403669724771	0.817845404966125	1.34251123717576	0.817467430935747	+	3	1	10	10A	10 25.03.2015	4+
0.959109955208785	0.962441314553991	1.00347338626517	1.27113005938055	0.987313303685345	+	3	1	10	10A	10 25.03.2015	4+
0.515995734470808	NA	NA	NA	NA	+	3	1	10	10B	10 25.03.2015	4+
0.917556050368551	NA	NA	NA	NA	-	3	1	11	11A	11 25.03.2015	4-
1.11532092189231	NA	NA	NA	NA	-	3	1	11	11B	11 25.03.2015	4-
0.915410014637301	NA	NA	NA	NA	N	3	1	12	12A	12 25.03.2015	2N
0.774020102037699	NA	NA	NA	NA	N	3	1	12	12B	12 25.03.2015	2N
0.745725655034339	NA	NA	NA	NA	+	3	1	13	13A	13 25.03.2015	1+
0.630556047206061	NA	NA	NA	NA	+	3	1	13	13B	13 25.03.2015	1+
0.328702111920316	NA	NA	NA	NA	-	3	1	14	14A	14 25.03.2015	1-
0.688474651605245	NA	NA	NA	NA	-	3	1	14	14B	14 25.03.2015	1-
0.409723103385075	NA	NA	NA	NA	N	4	1	6	6A	6 26.03.2015	2N
0.663853692641702	NA	NA	NA	NA	N	4	1	6	6B	6 26.03.2015	2N
0.564748639569377	NA	NA	NA	NA	+	4	1	7	7A	7 26.03.2015	3+
0.621440813844197	NA	NA	NA	NA	+	4	1	7	7B	7 26.03.2015	3+
0.711864514731921	NA	NA	NA	NA	-	4	1	8	8A	8 26.03.2015	3-
12.7114368092263	NA	NA	NA	NA	-	4	1	8	8B	8 26.03.2015	3-
0.467082249745488	NA	NA	NA	NA	N	4	1	9	9A	9 26.03.2015	1N
1.49411756559312	NA	NA	NA	NA	N	4	1	9	9B	9 26.03.2015	1N
1.22662107274158	NA	NA	NA	NA	+	4	1	10	10A	10 26.03.2015	4+
0.553574602328268	NA	NA	NA	NA	+	4	1	10	10B	10 26.03.2015	4+
0.529532017813268	0.957219251336898	1.80767020526877	1.08036043861796	1.01074359603948	-	4	1	11	11A	11 26.03.2015	4-
0.529532017813268	0.925133689839572	1.74707790788546	1.04042958295314	0.737967470854704	-	4	1	11	11A	11 26.03.2015	4-
0.690533199725753	0.901869158878505	1.30604749957958	1.43510340999379	0.609161406913437	-	4	1	11	11B	11 26.03.2015	4-
0.690533199725753	0.892523364485981	1.29251332859948	1.26191311969561	0.518956357657545	-	4	1	11	11B	11 26.03.2015	4-
0.692052577575265	NA	NA	NA	NA	N	4	1	12	12A	12 26.03.2015	2N
0.752201142577827	NA	NA	NA	NA	N	4	1	12	12B	12 26.03.2015	2N
0.752201142577827	NA	NA	NA	NA	N	4	1	12	12B	12 26.03.2015	2N
0.524176880437868	NA	NA	NA	NA	+	4	1	13	13A	13 26.03.2015	1+
0.646993668175875	NA	NA	NA	NA	+	4	1	13	13B	13 26.03.2015	1+
0.646993668175875	NA	NA	NA	NA	+	4	1	13	13B	13 26.03.2015	1+
0.511398326717303	NA	NA	NA	NA	-	4	1	14	14A	14 26.03.2015	1-
1.00750722265284	NA	NA	NA	NA	-	4	1	14	14B	14 26.03.2015	1-
0.35895049979557	NA	NA	NA	NA	N	5	1	6	6A	6 27.03.2015	2N
0.434857981609365	NA	NA	NA	NA	N	5	1	6	6B	6 27.03.2015	2N
0.453662848947999	NA	NA	NA	NA	+	5	1	7	7A	7 27.03.2015	3+
0.382201304804556	NA	NA	NA	NA	+	5	1	7	7B	7 27.03.2015	3+
0.692432136351477	NA	NA	NA	NA	-	5	1	8	8A	8 27.03.2015	3-
7.21744353676117	NA	NA	NA	NA	-	5	1	8	8B	8 27.03.2015	3-
7.21744353676117	NA	NA	NA	NA	-	5	1	8	8B	8 27.03.2015	3-
0.67225066221491	NA	NA	NA	NA	N	5	1	9	9A	9 27.03.2015	1N
0.740978997735661	NA	NA	NA	NA	N	5	1	9	9B	9 27.03.2015	1N
0.819968212686028	0.957746478873239	1.16802878947695	2.70679335852848	0.648451084328792	+	5	1	10	10A	10 27.03.2015	4+
0.81272771705323	NA	NA	NA	NA	+	5	1	10	10B	10 27.03.2015	4+
0.81272771705323	NA	NA	NA	NA	+	5	1	10	10B	10 27.03.2015	4+
0.629146191646192	NA	NA	NA	NA	-	5	1	11	11A	11 27.03.2015	4-
0.784125309846527	0.873831775700935	1.11440322704539	1.5853748442936	0.560461887308143	-	5	1	11	11B	11 27.03.2015	4-
0.784125309846527	0.878504672897196	1.12036260259109	1.34539694519799	0.751748591475944	-	5	1	11	11B	11 27.03.2015	4-
0.66091548782089	NA	NA	NA	NA	N	5	1	12	12A	12 27.03.2015	2N
0.624226315950264	NA	NA	NA	NA	N	5	1	12	12B	12 27.03.2015	2N
0.624226315950264	NA	NA	NA	NA	N	5	1	12	12B	12 27.03.2015	2N
0.50017182045012	NA	NA	NA	NA	+	5	1	13	13A	13 27.03.2015	1+
0.524650721964978	NA	NA	NA	NA	+	5	1	13	13B	13 27.03.2015	1+
0.524650721964978	NA	NA	NA	NA	+	5	1	13	13B	13 27.03.2015	1+
0.273372300190667	NA	NA	NA	NA	-	5	1	14	14A	14 27.03.2015	1-
0.273372300190667	NA	NA	NA	NA	-	5	1	14	14A	14 27.03.2015	1-
0.516762517006434	NA	NA	NA	NA	-	5	1	14	14B	14 27.03.2015	1-
0.516762517006434	NA	NA	NA	NA	-	5	1	14	14B	14 27.03.2015	1-
0.890985543508479	1.01595744680851	1.14026254882646	1.35111319983696	0.684374356069128	+	2	2	6	6A	6 31.03.2015	1+
0.971311370990344	0.900523560209424	0.92712140216299	1.92910030893627	1.04741886900739	+	2	2	6	6B	6 31.03.2015	1+
0.674297722771357	NA	NA	NA	NA	-	2	2	7	7A	7 31.03.2015	2-
0.998636787601942	1.08	1.08147427914551	1.4827520426152	0.585778586565832	-	2	2	7	7B	7 31.03.2015	2-
0.998636787601942	1.1	1.10150158061117	0.914437485818155	0.743831277787167	-	2	2	7	7B	7 31.03.2015	2-
0.930717642710038	1.17123287671233	1.25841911979015	0.813388299262791	1.02487871004755	N	2	2	8	8A	8 31.03.2015	1N
0.930717642710038	1.13013698630137	1.21426406295541	0.950542720525648	1.16301466169887	N	2	2	8	8A	8 31.03.2015	1N
0.46676970633694	1.04458598726115	2.23790441641709	0.375848639291101	1.04796999039779	N	2	2	8	8B	8 31.03.2015	1N
0.754177162279592	1	1.3259483978239	1.90708864652757	0.793635997023182	-	2	2	9	9A	9 31.03.2015	3-
0.94747088475578	NA	NA	NA	NA	-	2	2	9	9B	9 31.03.2015	3-
0.872489525992447	NA	NA	NA	NA	N	2	2	10	10A	10 31.03.2015	2N
0.872489525992447	NA	NA	NA	NA	N	2	2	10	10A	10 31.03.2015	2N
2.263236354893	0.970873786407767	0.428975870906627	0.84814772485941	0.856587332172041	N	2	2	10	10B	10 31.03.2015	2N
1.6327378479435	0.963350785340314	0.590021715092655	0.870245295195187	1.21954063140968	+	2	2	11	11A	11 31.03.2015	2+
1.6327378479435	0.926701570680628	0.567575236801087	0.908266815489669	1.3802288155708	+	2	2	11	11A	11 31.03.2015	2+
1.24015803090693	0.933333333333333	0.752592258464661	1.57518755488496	0.79670479541149	+	2	2	11	11B	11 31.03.2015	2+
1.24015803090693	0.934673366834171	0.753672792934819	1.54069954855558	0.922310901187301	+	2	2	11	11B	11 31.03.2015	2+
1.04822808419931	1.11046511627907	1.05937355907355	0.554037126887536	0.969774159298433	+	2	2	12	12A	12 31.03.2015	3+
1.04822808419931	1.06976744186047	1.02054835010227	0.45326795077379	1.16580787523187	+	2	2	12	12A	12 31.03.2015	3+
0.709117190655358	NA	NA	NA	NA	+	2	2	12	12B	12 31.03.2015	3+
0.709117190655358	NA	NA	NA	NA	+	2	2	12	12B	12 31.03.2015	3+
0.289978127577181	NA	NA	NA	NA	-	2	2	13	13A	13 31.03.2015	1-
0.289978127577181	NA	NA	NA	NA	-	2	2	13	13A	13 31.03.2015	1-
0.684211242869396	0.89119170984456	1.30250959646197	1.9441814355484	0.564241318037033	-	2	2	13	13B	13 31.03.2015	1-
1.11546319619367	0.879396984924623	0.788369341028385	1.27001957144096	0.923821176618278	N	2	2	14	14A	14 31.03.2015	2N
1.25909882853485	0.924107142857143	0.733943294929819	1.71580107846492	0.899246175742983	N	2	2	14	14B	14 31.03.2015	2N
1.16190575479566	1.12234042553191	0.965947901453757	0.880734347934608	0.80189341602436	+	3	2	6	6A	6 01.04.2015	1+
1.20740655812887	1.19672131147541	0.991150249614331	1.21882768095071	1.19023565730645	+	3	2	6	6B	6 01.04.2015	1+
0.477204467050389	0.953367875647668	1.99781842265739	1.11845608383452	1.86353215507866	-	3	2	7	7A	7 01.04.2015	2-
1.28261545452371	1.10666666666667	0.86282031201442	0.918070832910533	0.796638559568448	-	3	2	7	7B	7 01.04.2015	2-
1.28261545452371	1.09333333333333	0.852424886568463	1.03492559234395	0.926933184988833	-	3	2	7	7B	7 01.04.2015	2-
0.907113059090669	1.33561643835616	1.47238144680118	0.548799191080026	1.34827272422674	N	3	2	8	8A	8 01.04.2015	1N
0.896022126413406	1.14012738853503	1.2724321809984	0.613906457340926	0.79175974680368	N	3	2	8	8B	8 01.04.2015	1N
0.896022126413406	1.10191082802548	1.2297808229761	0.592588771443528	0.860355012696656	N	3	2	8	8B	8 01.04.2015	1N
0.547920493669633	0.927461139896373	1.69269291915842	1.0283224251582	1.80131246689132	-	3	2	9	9A	9 01.04.2015	3-
1.9990497711339	NA	NA	NA	NA	-	3	2	9	9B	9 01.04.2015	3-
1.94401337666974	NA	NA	NA	NA	N	3	2	10	10A	10 01.04.2015	2N
1.94401337666974	NA	NA	NA	NA	N	3	2	10	10A	10 01.04.2015	2N
0.844890598701611	1.05339805825243	1.24678634117984	0.951501539497146	0.524579387581716	N	3	2	10	10B	10 01.04.2015	2N
0.844890598701611	1.00917431192661	1.19444376997147	0.85549296554345	0.923708293125769	N	3	2	10	10B	10 01.04.2015	2N
0.400377929962341	1.08900523560209	2.7199432189095	0.385845744115838	0.697266366050919	+	3	2	11	11A	11 01.04.2015	2+
0.849649208680046	0.879396984924623	1.03501183304907	1.5362581577257	0.937768589362083	+	3	2	11	11B	11 01.04.2015	2+
0.849649208680046	0.953846153846154	1.12263525240962	0.918603473732722	1.69687814246236	+	3	2	11	11B	11 01.04.2015	2+
0.804346998591603	0.994186046511628	1.23601635643874	0.550502246108785	1.39366252691074	+	3	2	12	12A	12 01.04.2015	3+
0.804346998591603	1.04651162790698	1.30106984888288	0.577586223987657	0.996563208585306	+	3	2	12	12A	12 01.04.2015	3+
0.49300285554351	NA	NA	NA	NA	+	3	2	12	12B	12 01.04.2015	3+
0.49300285554351	NA	NA	NA	NA	+	3	2	12	12B	12 01.04.2015	3+
0.660604539424146	NA	NA	NA	NA	-	3	2	13	13A	13 01.04.2015	1-
0.376536738778233	0.927461139896373	2.46313584938817	0.855109229202896	0.61251059284155	-	3	2	13	13B	13 01.04.2015	1-
0.376536738778233	0.932642487046632	2.47689638485961	0.831790285267056	0.856064644227828	-	3	2	13	13B	13 01.04.2015	1-
1.06284634760705	0.897959183673469	0.844862651779517	0.890562106116235	1.36149117058396	N	3	2	14	14A	14 01.04.2015	2N
1.06284634760705	0.874371859296482	0.822670051287365	0.804486382370572	1.34110719898405	N	3	2	14	14A	14 01.04.2015	2N
0.850558780213116	0.866071428571429	1.01823818496639	1.93399971544814	0.78620867546774	N	3	2	14	14B	14 01.04.2015	2N
0.850558780213116	0.879464285714286	1.0339841362803	1.48864922804606	0.832392420526018	N	3	2	14	14B	14 01.04.2015	2N
1.27931262162914	1.03977272727273	0.812758906379453	0.700077255153366	0.775315042736247	+	4	2	6	6A	6 02.04.2015	1+
1.27931262162914	0.968085106382979	0.756722860398402	0.509448481349407	1.47933833552166	+	4	2	6	6A	6 02.04.2015	1+
1.19931718005554	NA	NA	NA	NA	+	4	2	6	6B	6 02.04.2015	1+
0.223389713881889	0.906735751295337	4.05898613476334	1.26626891695231	1.23634966622185	-	4	2	7	7A	7 02.04.2015	2-
0.223389713881889	0.875647668393782	3.91982089585716	0.698225698240232	1.67901978512182	-	4	2	7	7A	7 02.04.2015	2-
0.628106091406979	1.08666666666667	1.73006866440747	1.54339431081206	0.536019087523872	-	4	2	7	7B	7 02.04.2015	2-
0.628106091406979	1.07333333333333	1.70884082803437	1.4858886628668	0.521475329605893	-	4	2	7	7B	7 02.04.2015	2-
1.2383693298833	1.37671232876712	1.11171384460633	0.383279588493667	1.59032655526997	N	4	2	8	8A	8 02.04.2015	1N
1.2383693298833	1.38356164383562	1.11724475925611	0.419626745787543	1.51909596539762	N	4	2	8	8A	8 02.04.2015	1N
1.16176685918816	1.31847133757962	1.13488461747047	0.318768441774003	1.46879206967801	N	4	2	8	8B	8 02.04.2015	1N
1.16176685918816	1.20382165605096	1.03619899855999	0.420339951401815	1.37043470684329	N	4	2	8	8B	8 02.04.2015	1N
0.86501083477247	1.0259067357513	1.18600449209535	0.684357115597851	1.5403331007929	-	4	2	9	9A	9 02.04.2015	3-
0.86501083477247	1.0259067357513	1.18600449209535	0.700881878490631	1.39127705682529	-	4	2	9	9A	9 02.04.2015	3-
0.395573324062808	0.838383838383838	2.11941449886728	1.62659421238646	0.44644461960676	-	4	2	9	9B	9 02.04.2015	3-
2.31908617806752	NA	NA	NA	NA	N	4	2	10	10A	10 02.04.2015	2N
2.31908617806752	NA	NA	NA	NA	N	4	2	10	10A	10 02.04.2015	2N
1.07706179370041	1.02912621359223	0.955494122632012	0.863744404229753	0.904839716279096	N	4	2	10	10B	10 02.04.2015	2N
1.07706179370041	0.917431192660551	0.851790675360024	0.901883486197588	1.14372730384609	N	4	2	10	10B	10 02.04.2015	2N
0.900411434391627	0.979057591623037	1.08734468958021	1.71360122088916	0.622370853887314	+	4	2	11	11A	11 02.04.2015	2+
0.813835862294012	1.02051282051282	1.25395410523718	0.863584864004641	0.737672460686414	+	4	2	11	11B	11 02.04.2015	2+
0.601433139202923	0.936046511627907	1.55636005170657	0.755388643489216	0.935914842222529	+	4	2	12	12A	12 02.04.2015	3+
0.601433139202923	0.912790697674419	1.51769272122939	0.840482865332647	0.93585135008773	+	4	2	12	12A	12 02.04.2015	3+
NA	NA	NA	NA	NA	+	4	2	12	12B	12 02.04.2015	3+
NA	NA	NA	NA	NA	+	4	2	12	12B	12 02.04.2015	3+
0.829904263329628	NA	NA	NA	NA	-	4	2	13	13A	13 02.04.2015	1-
0.975698084437244	0.963730569948187	0.987734408133065	2.62281120321559	0.475295527297625	-	4	2	13	13B	13 02.04.2015	1-
0.975698084437244	0.989637305699482	1.0142864083517	1.08572422516585	0.79339779917935	-	4	2	13	13B	13 02.04.2015	1-
0.760299468233977	0.919597989949749	1.2095207590843	0.731402759973704	1.32100732523497	N	4	2	14	14A	14 02.04.2015	2N
0.760299468233977	0.918367346938776	1.20790212976468	1.02476507542939	1.18505190491712	N	4	2	14	14A	14 02.04.2015	2N
0.880235255614273	0.910714285714286	1.03462600470228	1.49335100172434	0.97212372631615	N	4	2	14	14B	14 02.04.2015	2N
1.18159229913817	0.872340425531915	0.73827531388634	0.660174540665466	1.86739465291589	+	5	2	6	6A	6 03.04.2015	1+
1.18159229913817	0.977272727272727	0.827081158184198	1.01143084330636	1.01150614432551	+	5	2	6	6A	6 03.04.2015	1+
0.89752605161915	0.879581151832461	0.980006263044603	1.45853374367861	0.734657653258289	+	5	2	6	6B	6 03.04.2015	1+
0.89752605161915	0.918032786885246	1.02284806689355	1.69970370125193	0.888401104805959	+	5	2	6	6B	6 03.04.2015	1+
0.193104153687362	0.839378238341969	4.34676428400878	1.45489227659762	0.808351947319278	-	5	2	7	7A	7 03.04.2015	2-
0.193104153687362	0.860103626943005	4.45409179719418	0.99328295480993	1.31325932871082	-	5	2	7	7A	7 03.04.2015	2-
0.467510104512951	1	2.1389912011459	2.40917592029231	0.434840876075847	-	5	2	7	7B	7 03.04.2015	2-
1.11789090140994	1.27397260273973	1.13962158662615	0.821050476310805	0.927507208652462	N	5	2	8	8A	8 03.04.2015	1N
1.11789090140994	1.23287671232877	1.10285959996079	0.850689763064127	0.868564448721737	N	5	2	8	8A	8 03.04.2015	1N
0.697909379321565	1.06369426751592	1.52411516313183	0.330715268669378	1.09475338026451	N	5	2	8	8B	8 03.04.2015	1N
0.697909379321565	1.05095541401274	1.50586228692666	0.226479733125134	1.21324347233398	N	5	2	8	8B	8 03.04.2015	1N
0.743078395353698	1.04663212435233	1.40850834972015	0.685070894642147	1.80087481062352	-	5	2	9	9A	9 03.04.2015	3-
0.743078395353698	1.02072538860104	1.37364428165777	0.482674117742158	2.19786940093057	-	5	2	9	9A	9 03.04.2015	3-
0.813500202792746	0.954545454545455	1.17338072107235	1.46607421637675	0.850555851078451	-	5	2	9	9B	9 03.04.2015	3-
0.813500202792746	0.884615384615385	1.08741876348463	2.39514144976518	0.458181108369085	-	5	2	9	9B	9 03.04.2015	3-
1.85520506509854	NA	NA	NA	NA	N	5	2	10	10A	10 03.04.2015	2N
1.85520506509854	NA	NA	NA	NA	N	5	2	10	10A	10 03.04.2015	2N
1.06520798268815	1.01456310679612	0.952455410853923	1.25101141135431	0.910961716813224	N	5	2	10	10B	10 03.04.2015	2N
0.625742123108675	1.00523560209424	1.60646944639151	0.363069352571865	1.35918811634481	+	5	2	11	11A	11 03.04.2015	2+
0.625742123108675	0.979057591623037	1.5646343045584	0.385341459747499	1.54210817775486	+	5	2	11	11A	11 03.04.2015	2+
0.593839591636948	0.928205128205128	1.56305699599194	0.534401058212166	1.44860211314798	+	5	2	11	11B	11 03.04.2015	2+
0.593839591636948	0.904522613065327	1.52317667229287	0.678330665821198	0.939533001326162	+	5	2	11	11B	11 03.04.2015	2+
0.423556392980853	NA	NA	NA	NA	+	5	2	12	12A	12 03.04.2015	3+
0.442014043888924	NA	NA	NA	NA	+	5	2	12	12B	12 03.04.2015	3+
0.442014043888924	NA	NA	NA	NA	+	5	2	12	12B	12 03.04.2015	3+
0.530409839004625	NA	NA	NA	NA	-	5	2	13	13A	13 03.04.2015	1-
0.504009475704892	0.860103626943005	1.70652273102622	1.4384183597394	0.77466142116271	-	5	2	13	13B	13 03.04.2015	1-
0.504009475704892	0.865284974093264	1.71680298844204	1.47720837881405	0.513345432031448	-	5	2	13	13B	13 03.04.2015	1-
1.07537083683179	0.913265306122449	0.849256158752703	1.36193979053658	0.907174952072592	N	5	2	14	14A	14 03.04.2015	2N
1.07537083683179	0.919597989949749	0.855144995989499	1.63434399379515	0.742539700480764	N	5	2	14	14A	14 03.04.2015	2N
0.547874132470858	0.808035714285714	1.47485647961066	1.96903818958634	0.664118978987836	N	5	2	14	14B	14 03.04.2015	2N
0.547874132470858	0.834821428571429	1.523746749653	2.03413370521007	1.05035720609166	N	5	2	14	14B	14 03.04.2015	2N
0.528227289444649	0.900523560209424	1.70480317508054	0.959958690398525	0.924306764117664	-	2	3	6	6A	6 07.04.2015	4-
0.528227289444649	0.871657754010695	1.65015661142216	1.22389514295146	0.664906605834391	-	2	3	6	6A	6 07.04.2015	4-
0.740176888502247	NA	NA	NA	NA	-	2	3	6	6B	6 07.04.2015	4-
1.82846362229102	0.981132075471698	0.536588239170087	1.08784897077935	0.820263816553667	N	2	3	7	7A	7 07.04.2015	2N
0.977038709322174	1.06936416184971	1.09449518391302	0.724649256242186	1.80658033098887	N	2	3	7	7B	7 07.04.2015	2N
0.977038709322174	1.0059880239521	1.02962964962771	0.996093565360604	0.849570988237088	N	2	3	7	7B	7 07.04.2015	2N
1.13139445118397	NA	NA	NA	NA	+	2	3	8	8A	8 07.04.2015	4+
1.13139445118397	NA	NA	NA	NA	+	2	3	8	8A	8 07.04.2015	4+
1.40101876009442	0.988023952095808	0.70521821708456	0.268454459210033	2.12378162510493	+	2	3	8	8B	8 07.04.2015	4+
1.17079635625493	1.0752688172043	0.918408065979813	0.667149990790509	1.9834435447648	+	2	3	9	9A	9 07.04.2015	1+
1.17079635625493	1.04301075268817	0.890855824000419	0.793768597550114	2.43034617413621	+	2	3	9	9A	9 07.04.2015	1+
0.685903625032915	0.977653631284916	1.42535131118166	0.70541989997745	1.29363975634872	+	2	3	9	9B	9 07.04.2015	1+
0.685903625032915	0.915254237288136	1.33437731466168	1.70668715177395	0.986550414941014	+	2	3	9	9B	9 07.04.2015	1+
1.29417193404029	0.926553672316384	0.715943259118411	1.25979984253917	1.1607217912475	-	2	3	10	10A	10 07.04.2015	1-
1.07803754870705	NA	NA	NA	NA	-	2	3	10	10B	10 07.04.2015	1-
0.685161070288035	NA	NA	NA	NA	N	2	3	11	11A	11 07.04.2015	1N
1.51610372073502	NA	NA	NA	NA	N	2	3	11	11B	11 07.04.2015	1N
0.687716939241377	1.04026845637584	1.51264044408062	0.80251801688244	1.38184816849411	-	2	3	12	12A	12 07.04.2015	2-
0.687716939241377	1.04697986577181	1.52239941468759	0.800165905684968	1.15898926910405	-	2	3	12	12A	12 07.04.2015	2-
1.00814208280475	1.03529411764706	1.02693274619265	0.843609479873794	1.18843992797519	-	2	3	12	12B	12 07.04.2015	2-
0.865228286779537	0.98	1.13264905340492	0.966065887651544	0.794228504068132	N	2	3	13	13A	13 07.04.2015	2N
2.26547434829187	1.02380952380952	0.451918391652264	0.904479055150004	1.05103374097985	N	2	3	13	13B	13 07.04.2015	2N
2.26547434829187	0.965714285714286	0.426274650358508	0.721179947621634	1.16722546460528	N	2	3	13	13B	13 07.04.2015	2N
0.771294874607004	1.00591715976331	1.30419271912815	0.814924258016624	1.02493339939617	+	2	3	14	14A	14 07.04.2015	1+
0.771294874607004	0.981927710843373	1.27308989489097	0.849640978540968	0.987444823936079	+	2	3	14	14A	14 07.04.2015	1+
1.00775351750172	1.05172413793103	1.0436323164997	0.852091744097157	1.04469763983577	+	2	3	14	14B	14 07.04.2015	1+
0.848174880470761	0.853403141361257	1.00616413078349	0.574016396240874	0.737533998651229	-	3	3	6	6A	6 08.04.2015	4-
0.848174880470761	0.86096256684492	1.01507670961331	0.52488491718005	0.840798196259367	-	3	3	6	6A	6 08.04.2015	4-
0.708778373850144	NA	NA	NA	NA	-	3	3	6	6B	6 08.04.2015	4-
0.708778373850144	NA	NA	NA	NA	-	3	3	6	6B	6 08.04.2015	4-
1.32539989680083	0.951807228915663	0.718128340897778	0.639731210621021	1.14525704091981	N	3	3	7	7A	7 08.04.2015	2N
1.32539989680083	0.987421383647799	0.744998838487297	0.4212243134214	1.4177054734094	N	3	3	7	7A	7 08.04.2015	2N
0.857469302351192	1.05202312138728	1.22689304270441	0.407828535611413	1.60613438950313	N	3	3	7	7B	7 08.04.2015	2N
0.929655128952468	NA	NA	NA	NA	+	3	3	8	8A	8 08.04.2015	4+
0.561634985712511	1.06586826347305	1.89779534855873	0.197903812622801	2.64783326676673	+	3	3	8	8B	8 08.04.2015	4+
0.561634985712511	1.07185628742515	1.90845712017985	0.180912490981909	2.91910827058894	+	3	3	8	8B	8 08.04.2015	4+
0.966431243604154	0.978494623655914	1.01248239865132	0.735799513027002	1.52098589703484	+	3	3	9	9A	9 08.04.2015	1+
0.966431243604154	0.967741935483871	1.00135621844636	0.711256822274005	1.39907832159116	+	3	3	9	9A	9 08.04.2015	1+
0.858363322507973	0.905027932960894	1.05436463701242	0.778248864342149	0.900914336785108	+	3	3	9	9B	9 08.04.2015	1+
0.858363322507973	0.949152542372881	1.1057701528994	1.04440252839409	1.09069238797261	+	3	3	9	9B	9 08.04.2015	1+
0.71765136081074	NA	NA	NA	NA	-	3	3	10	10A	10 08.04.2015	1-
0.794757350336521	0.925133689839572	1.1640454655095	0.884006096946938	0.620819538338125	-	3	3	10	10B	10 08.04.2015	1-
0.794757350336521	0.893617021276596	1.12438975354958	0.850690366468418	0.987451944224933	-	3	3	10	10B	10 08.04.2015	1-
0.90791554274021	NA	NA	NA	NA	N	3	3	11	11A	11 08.04.2015	1N
0.90791554274021	NA	NA	NA	NA	N	3	3	11	11A	11 08.04.2015	1N
1.20514224192989	1.11560693641618	0.925705611836884	0.881080947419485	1.72200914840696	N	3	3	11	11B	11 08.04.2015	1N
1.20514224192989	1.18343195266272	0.981985288946139	0.568213083831294	1.35167783627227	N	3	3	11	11B	11 08.04.2015	1N
0.560617905500485	1.01342281879195	1.80768899610373	0.958581121210786	1.37729152627961	-	3	3	12	12A	12 08.04.2015	2-
0.400184523123054	0.970588235294118	2.42535175453467	0.662376807933479	0.932470440791504	-	3	3	12	12B	12 08.04.2015	2-
0.400184523123054	0.965317919075145	2.4121820392797	0.689014142522232	1.36839162852058	-	3	3	12	12B	12 08.04.2015	2-
0.495507609559318	0.74537037037037	1.50425615266185	3.29097176667958	0.783389755502192	N	3	3	13	13A	13 08.04.2015	2N
0.621562909177479	0.958333333333333	1.541812291537	0.776530371790019	1.15048146623738	N	3	3	13	13B	13 08.04.2015	2N
0.621562909177479	0.914285714285714	1.47094638496946	1.03639742526871	1.29563706839727	N	3	3	13	13B	13 08.04.2015	2N
0.615239087519193	1.09036144578313	1.77225645753387	0.880178889494858	0.892031097380103	+	3	3	14	14A	14 08.04.2015	1+
0.615239087519193	1	1.6253843754178	1.18675863512468	0.922341851057127	+	3	3	14	14A	14 08.04.2015	1+
0.808403397391901	0.977142857142857	1.20873175483348	0.956511523295765	0.954926902864284	+	3	3	14	14B	14 08.04.2015	1+
0.808403397391901	0.959770114942529	1.18724156533603	1.07701197498555	1.16476184525531	+	3	3	14	14B	14 08.04.2015	1+
0.531422397940419	0.770053475935829	1.44904219114634	0.874696671900311	0.793415156193793	-	4	3	6	6A	6 09.04.2015	4-
0.531422397940419	0.732984293193717	1.3792875423288	1.23293836266137	0.728000704620552	-	4	3	6	6A	6 09.04.2015	4-
0.623185604046848	NA	NA	NA	NA	-	4	3	6	6B	6 09.04.2015	4-
2.11493808049536	0.987421383647799	0.46687957096906	0.743009247077261	1.47875095899323	N	4	3	7	7A	7 09.04.2015	2N
2.11493808049536	0.963855421686747	0.45573694595399	0.406667996911868	1.13911869260424	N	4	3	7	7A	7 09.04.2015	2N
1.29549584273994	NA	NA	NA	NA	N	4	3	7	7B	7 09.04.2015	2N
NA	NA	NA	NA	NA	+	4	3	8	8A	8 09.04.2015	4+
NA	NA	NA	NA	NA	+	4	3	8	8A	8 09.04.2015	4+
0.676556093924711	0.820359281437126	1.21255175853669	0.59019049754255	1.9439334027914	+	4	3	8	8B	8 09.04.2015	4+
0.676556093924711	0.820359281437126	1.21255175853669	0.566948678905701	2.323481782238	+	4	3	8	8B	8 09.04.2015	4+
NA	0.978494623655914	NA	0.73721060906258	1.59686106743611	+	4	3	9	9A	9 09.04.2015	1+
NA	0.940860215053763	NA	0.874070536926609	1.50787469487427	+	4	3	9	9A	9 09.04.2015	1+
0.468357763539015	0.849162011173184	1.81306274237183	2.60001604471299	0.674076522550218	+	4	3	9	9B	9 09.04.2015	1+
0.468357763539015	0.84180790960452	1.79736085347157	3.04266612912264	0.658849377149916	+	4	3	9	9B	9 09.04.2015	1+
NA	0.84180790960452	NA	0.88539166956122	1.11839937755218	-	4	3	10	10A	10 09.04.2015	1-
NA	0.892857142857143	NA	0.727623958881438	1.27024998716901	-	4	3	10	10A	10 09.04.2015	1-
NA	0.904255319148936	NA	1.06322654551618	0.73296964835247	-	4	3	10	10B	10 09.04.2015	1-
NA	NA	NA	NA	NA	N	4	3	11	11A	11 09.04.2015	1N
0.677177423769639	0.936416184971098	1.38282251017519	0.81050505354098	1.02607034498135	N	4	3	11	11B	11 09.04.2015	1N
0.677177423769639	0.923076923076923	1.36312418381941	1.50031422295482	1.27454643257575	N	4	3	11	11B	11 09.04.2015	1N
NA	0.953020134228188	NA	0.771765824673341	1.33165627231818	-	4	3	12	12A	12 09.04.2015	2-
NA	0.966442953020134	NA	0.810379411701175	1.14400175188676	-	4	3	12	12A	12 09.04.2015	2-
0.520066889632107	0.820809248554913	1.5782763042953	1.16251992408072	0.840963062967933	-	4	3	12	12B	12 09.04.2015	2-
0.520066889632107	0.858823529411765	1.65137128806506	0.809306067755957	1.0328007098066	-	4	3	12	12B	12 09.04.2015	2-
NA	0.95	NA	0.752198868281807	0.940859047777648	N	4	3	13	13A	13 09.04.2015	2N
NA	0.861111111111111	NA	1.27613642544607	0.854952085265387	N	4	3	13	13A	13 09.04.2015	2N
0.700720152362814	0.868571428571429	1.23954110017048	1.31739261372903	0.913358184218479	N	4	3	13	13B	13 09.04.2015	2N
0.700720152362814	0.898809523809524	1.28269398386611	0.994022417830873	0.716865327448476	N	4	3	13	13B	13 09.04.2015	2N
NA	0.964497041420118	NA	0.559872927929673	0.915160530266149	+	4	3	14	14A	14 09.04.2015	1+
NA	0.951807228915663	NA	0.806894667401332	1.20652174577686	+	4	3	14	14A	14 09.04.2015	1+
0.66901166781057	0.902857142857143	1.34953870955923	0.958495491397582	1.05295106573768	+	4	3	14	14B	14 09.04.2015	1+
0.66901166781057	0.936781609195402	1.40024704241878	1.02430058413534	1.28434243375661	+	4	3	14	14B	14 09.04.2015	1+
0.768894814269952	0.818181818181818	1.06410110069303	0.594454475325837	1.03628732187757	-	5	3	6	6A	6 10.04.2015	4-
0.463293219274081	NA	NA	NA	NA	-	5	3	6	6B	6 10.04.2015	4-
1.49467879256966	1.01204819277108	0.677100791020903	0.278135919823834	1.32313960630432	N	5	3	7	7A	7 10.04.2015	2N
1.25962226749628	NA	NA	NA	NA	N	5	3	7	7B	7 10.04.2015	2N
0.676712933058151	NA	NA	NA	NA	+	5	3	8	8A	8 10.04.2015	4+
0.676712933058151	NA	NA	NA	NA	+	5	3	8	8A	8 10.04.2015	4+
1.10883339545285	NA	NA	NA	NA	+	5	3	8	8B	8 10.04.2015	4+
0.648341693368451	0.908602150537634	1.40142483482283	0.427453771126032	1.28398693604545	+	5	3	9	9A	9 10.04.2015	1+
0.648341693368451	0.908602150537634	1.40142483482283	0.287055334090297	2.07836592874001	+	5	3	9	9A	9 10.04.2015	1+
0.458278475087042	NA	NA	NA	NA	+	5	3	9	9B	9 10.04.2015	1+
0.727019450103606	0.807909604519774	1.11126271024061	1.00574910969145	1.11226813128808	-	5	3	10	10A	10 10.04.2015	1-
0.903613177470776	NA	NA	NA	NA	-	5	3	10	10B	10 10.04.2015	1-
2.13715003255511	NA	NA	NA	NA	N	5	3	11	11A	11 10.04.2015	1N
2.13715003255511	NA	NA	NA	NA	N	5	3	11	11A	11 10.04.2015	1N
0.755460666776154	NA	NA	NA	NA	N	5	3	11	11B	11 10.04.2015	1N
0.413193032927859	0.939597315436242	2.27399118706895	1.04099839252992	1.18396298431001	-	5	3	12	12A	12 10.04.2015	2-
0.375054780302157	NA	NA	NA	NA	-	5	3	12	12B	12 10.04.2015	2-
0.634508893099444	NA	NA	NA	NA	N	5	3	13	13A	13 10.04.2015	2N
1.56761099869063	NA	NA	NA	NA	N	5	3	13	13B	13 10.04.2015	2N
0.591449148205016	NA	NA	NA	NA	+	5	3	14	14A	14 10.04.2015	1+
0.52023635895676	NA	NA	NA	NA	+	5	3	14	14B	14 10.04.2015	1+
NA	NA	NA	NA	NA	+	2	1	16	16A	16 21.04.2015	2+
0.531362545018007	0.851162790697674	1.60184943157563	0.393979311564277	1.11471307945662	+	2	1	16	16B	16 21.04.2015	2+
0.531362545018007	0.883720930232558	1.66312236065229	0.258747696877297	1.83688184169507	+	2	1	16	16B	16 21.04.2015	2+
0.862216588963145	NA	NA	NA	NA	-	2	1	17	17A	17 21.04.2015	2-
3.04944404707718	NA	NA	NA	NA	-	2	1	17	17B	17 21.04.2015	2-
0.814978230446276	NA	NA	NA	NA	N	2	1	18	18A	18 21.04.2015	2N
NA	NA	NA	NA	NA	N	2	1	18	18B	18 21.04.2015	2N
0.779239243914501	NA	NA	NA	NA	+	2	1	19	19A	19 21.04.2015	3+
0.916166160081054	NA	NA	NA	NA	+	2	1	19	19B	19 21.04.2015	3+
0.818204711430599	0.906976744186046	1.10849611535508	1.37796296274805	0.655120434792005	-	2	1	20	20A	20 21.04.2015	3-
0.818204711430599	0.994350282485876	1.21528300753401	0.712518558529889	1.83599080241089	-	2	1	20	20A	20 21.04.2015	3-
1.05033649539472	0.867298578199052	0.825734021431976	1.82467286015694	0.619857165945914	-	2	1	20	20B	20 21.04.2015	3-
1.15219732246799	0.948571428571429	0.823271682787464	0.829108517964037	0.860609278824656	N	2	1	21	21A	21 21.04.2015	1N
1.15219732246799	0.982857142857143	0.853028490599059	0.964221223852607	1.15453288788576	N	2	1	21	21A	21 21.04.2015	1N
0.466249960737507	NA	NA	NA	NA	N	2	1	21	21B	21 21.04.2015	1N
1.45658979841173	0.931034482758621	0.639187837079337	1.26967266346131	2.13105013912734	+	2	1	22	22A	22 21.04.2015	4+
1.45658979841173	1.10059171597633	0.755594826475114	1.0527531288932	1.12014175301033	+	2	1	22	22A	22 21.04.2015	4+
0.790240436809503	NA	NA	NA	NA	+	2	1	22	22B	22 21.04.2015	4+
0.790240436809503	NA	NA	NA	NA	+	2	1	22	22B	22 21.04.2015	4+
0.861171904966043	NA	NA	NA	NA	-	2	1	23	23A	23 21.04.2015	4-
0.622895470450885	NA	NA	NA	NA	-	2	1	23	23B	23 21.04.2015	4-
NA	NA	NA	NA	NA	+	3	1	16	16A	16 22.04.2015	2+
NA	NA	NA	NA	NA	+	3	1	16	16A	16 22.04.2015	2+
0.771469302006517	0.8	1.0369822855158	0.300315629175437	2.43129501333401	+	3	1	16	16B	16 22.04.2015	2+
0.771469302006517	0.786046511627907	1.01889538518704	0.284620764496414	2.53401133931697	+	3	1	16	16B	16 22.04.2015	2+
0.720125507436493	NA	NA	NA	NA	-	3	1	17	17A	17 22.04.2015	2-
1.54704467130503	NA	NA	NA	NA	-	3	1	17	17B	17 22.04.2015	2-
1.0487676877624	NA	NA	NA	NA	N	3	1	18	18A	18 22.04.2015	2N
NA	NA	NA	NA	NA	N	3	1	18	18B	18 22.04.2015	2N
0.455512665531073	NA	NA	NA	NA	+	3	1	19	19A	19 22.04.2015	3+
0.752316109422492	NA	NA	NA	NA	+	3	1	19	19B	19 22.04.2015	3+
0.715253771662737	0.854651162790698	1.19489221399547	1.65974196344146	0.880663083253699	-	3	1	20	20A	20 22.04.2015	3-
0.475595470519328	0.853080568720379	1.79371045689071	1.54039934538691	0.742495705131476	-	3	1	20	20B	20 22.04.2015	3-
0.781024447031432	1.05142857142857	1.34621723484445	0.974888730279881	0.579988674074023	N	3	1	21	21A	21 22.04.2015	1N
0.412203829925349	NA	NA	NA	NA	N	3	1	21	21B	21 22.04.2015	1N
0.412203829925349	NA	NA	NA	NA	N	3	1	21	21B	21 22.04.2015	1N
1.11390246385665	0.970414201183432	0.871184176955297	0.944119241028599	2.08486692986773	+	3	1	22	22A	22 22.04.2015	4+
0.375462992528258	NA	NA	NA	NA	+	3	1	22	22B	22 22.04.2015	4+
0.375462992528258	NA	NA	NA	NA	+	3	1	22	22B	22 22.04.2015	4+
1.08255680151621	0.883495145631068	0.81611897352052	1.0529688305979	0.732324620534261	-	3	1	23	23A	23 22.04.2015	4-
0.663213826023401	NA	NA	NA	NA	-	3	1	23	23B	23 22.04.2015	4-
0.663213826023401	NA	NA	NA	NA	-	3	1	23	23B	23 22.04.2015	4-
NA	NA	NA	NA	NA	+	4	1	16	16A	16 23.04.2015	2+
0.426438432515863	0.851162790697674	1.99598048814705	0.408486136542224	1.22268720807682	+	4	1	16	16B	16 23.04.2015	2+
0.577538068816365	NA	NA	NA	NA	-	4	1	17	17A	17 23.04.2015	2-
2.37109044801352	NA	NA	NA	NA	-	4	1	17	17B	17 23.04.2015	2-
1.08445420618877	NA	NA	NA	NA	N	4	1	18	18A	18 23.04.2015	2N
NA	NA	NA	NA	NA	N	4	1	18	18B	18 23.04.2015	2N
0.64259025221166	NA	NA	NA	NA	+	4	1	19	19A	19 23.04.2015	3+
0.607100303951368	NA	NA	NA	NA	+	4	1	19	19B	19 23.04.2015	3+
0.850381172592203	NA	NA	NA	NA	-	4	1	20	20A	20 23.04.2015	3-
1.12832762937272	0.918269230769231	0.813832088185001	1.16888372893562	1.11835152656982	-	4	1	20	20B	20 23.04.2015	3-
1.12832762937272	0.971563981042654	0.861065488206458	1.12555268588671	1.0902743638293	-	4	1	20	20B	20 23.04.2015	3-
0.690497671711292	NA	NA	NA	NA	N	4	1	21	21A	21 23.04.2015	1N
0.57623729203966	NA	NA	NA	NA	N	4	1	21	21B	21 23.04.2015	1N
0.57623729203966	NA	NA	NA	NA	N	4	1	21	21B	21 23.04.2015	1N
0.865455100794136	NA	NA	NA	NA	+	4	1	22	22A	22 23.04.2015	4+
0.672815952487387	NA	NA	NA	NA	+	4	1	22	22B	22 23.04.2015	4+
1.59937727036845	NA	NA	NA	NA	-	4	1	23	23A	23 23.04.2015	4-
0.621242893271327	NA	NA	NA	NA	-	4	1	23	23B	23 23.04.2015	4-
NA	NA	NA	NA	NA	+	5	1	16	16A	16 24.04.2015	2+
0.479570399588407	NA	NA	NA	NA	+	5	1	16	16B	16 24.04.2015	2+
0.74068000921806	NA	NA	NA	NA	-	5	1	17	17A	17 24.04.2015	2-
2.20317315820274	NA	NA	NA	NA	-	5	1	17	17B	17 24.04.2015	2-
0.726455191001918	NA	NA	NA	NA	N	5	1	18	18A	18 24.04.2015	2N
NA	NA	NA	NA	NA	N	5	1	18	18B	18 24.04.2015	2N
0.471818506511347	NA	NA	NA	NA	+	5	1	19	19A	19 24.04.2015	3+
0.420077001013171	NA	NA	NA	NA	+	5	1	19	19B	19 24.04.2015	3+
0.429889425608388	NA	NA	NA	NA	-	5	1	20	20A	20 24.04.2015	3-
0.903208764958541	0.886255924170616	0.981230429280983	1.19041469713929	0.9010895999908	-	5	1	20	20B	20 24.04.2015	3-
1.26613795110594	NA	NA	NA	NA	N	5	1	21	21A	21 24.04.2015	1N
0.598653558228895	NA	NA	NA	NA	N	5	1	21	21B	21 24.04.2015	1N
0.598653558228895	NA	NA	NA	NA	N	5	1	21	21B	21 24.04.2015	1N
0.782516289961311	0.923076923076923	1.17962646262937	0.974089385627975	0.786661561766602	+	5	1	22	22A	22 24.04.2015	4+
0.782516289961311	0.902298850574713	1.15307356811617	1.0298903252364	1.45788061414524	+	5	1	22	22A	22 24.04.2015	4+
0.803451689124465	NA	NA	NA	NA	+	5	1	22	22B	22 24.04.2015	4+
0.803451689124465	NA	NA	NA	NA	+	5	1	22	22B	22 24.04.2015	4+
1.11945804471921	0.907766990291262	0.810898625967672	1.57215296129175	0.989123763511121	-	5	1	23	23A	23 24.04.2015	4-
0.623629589863331	NA	NA	NA	NA	-	5	1	23	23B	23 24.04.2015	4-
2.09888253436866	NA	NA	NA	NA	N	2	2	16	16A	16 28.04.2015	1N
1.73476862062686	1.07182320441989	0.617847931808097	1.01044562016375	1.25329363718117	N	2	2	16	16B	16 28.04.2015	1N
1.73476862062686	1.07734806629834	0.621032714961747	1.48340514465843	1.26279197591373	N	2	2	16	16B	16 28.04.2015	1N
0.673267326732673	1.06741573033708	1.5854263053536	0.661438759298497	0.740572783704874	+	2	2	17	17A	17 28.04.2015	1+
0.673267326732673	1.06703910614525	1.58486690765692	0.478169258093007	0.880534929944687	+	2	2	17	17A	17 28.04.2015	1+
1.16953758640188	NA	NA	NA	NA	+	2	2	17	17B	17 28.04.2015	1+
0.849148469334448	1.12209302325581	1.32143325199102	1.06917250555236	0.877069180215809	+	2	2	18	18A	18 28.04.2015	2+
0.849148469334448	1.12790697674419	1.32828005640548	1.12416737351369	0.81260200833113	+	2	2	18	18A	18 28.04.2015	2+
0.819591903958026	NA	NA	NA	NA	+	2	2	18	18B	18 28.04.2015	2+
1.5011434525501	NA	NA	NA	NA	-	2	2	19	19A	19 28.04.2015	3-
0.917108447620145	NA	NA	NA	NA	-	2	2	19	19B	19 28.04.2015	3-
0.959252865195416	1.12345679012346	1.17117897781269	0.563469904080217	1.03775099465095	N	2	2	20	20A	20 28.04.2015	2N
0.959252865195416	1.0297619047619	1.07350412193153	0.78537823834801	1.30613755210936	N	2	2	20	20A	20 28.04.2015	2N
0.886618821622873	NA	NA	NA	NA	N	2	2	20	20B	20 28.04.2015	2N
0.886618821622873	NA	NA	NA	NA	N	2	2	20	20B	20 28.04.2015	2N
1.12527918781726	1	0.888668350775893	0.78592129348736	1.3287995084933	-	2	2	21	21A	21 28.04.2015	4-
1.12527918781726	1.02409638554217	0.910082045975312	0.828853792946983	1.35553436888414	-	2	2	21	21A	21 28.04.2015	4-
1.82854578096948	1.16091954022989	0.634886778505691	0.621829824884976	1.07321095665882	-	2	2	21	21B	21 28.04.2015	4-
1.25428255792815	1.12925170068027	0.900316833350208	2.14642080271338	0.411552240844105	N	2	2	22	22A	22 28.04.2015	1N
1.25428255792815	1.13605442176871	0.905740428731836	1.43915609061419	0.786027239891017	N	2	2	22	22A	22 28.04.2015	1N
0.823461746402402	NA	NA	NA	NA	N	2	2	22	22B	22 28.04.2015	1N
0.482671651154156	0.895287958115183	1.85485921117262	2.12975631819259	0.858611792061144	+	2	2	23	23A	23 28.04.2015	3+
0.482671651154156	0.877551020408163	1.81811179154561	1.62259057812222	1.10299221971614	+	2	2	23	23A	23 28.04.2015	3+
NA	NA	NA	NA	NA	+	2	2	23	23B	23 28.04.2015	3+
NA	NA	NA	NA	NA	+	2	2	23	23B	23 28.04.2015	3+
1.59258226003937	1.40127388535032	0.879875357468619	0.426555945826896	0.947645555927987	N	3	2	16	16A	16 29.04.2015	1N
1.59258226003937	1.25142857142857	0.785785828982948	1.01012074647667	0.8694812436022	N	3	2	16	16A	16 29.04.2015	1N
1.36553287064203	1.03867403314917	0.760636419290893	1.26767948460348	1.29713796844778	N	3	2	16	16B	16 29.04.2015	1N
1.36553287064203	1.05524861878453	0.772774234492343	1.37183394930182	1.07251063413944	N	3	2	16	16B	16 29.04.2015	1N
1.47076617138376	1.11797752808989	0.760132745668231	0.651452388309898	0.93151507604345	+	3	2	17	17A	17 29.04.2015	1+
1.47076617138376	1.12849162011173	0.767281463272983	0.821950061641552	0.937369866779937	+	3	2	17	17A	17 29.04.2015	1+
0.952796509321698	NA	NA	NA	NA	+	3	2	17	17B	17 29.04.2015	1+
0.865224811061192	NA	NA	NA	NA	+	3	2	18	18A	18 29.04.2015	2+
0.854143015957979	NA	NA	NA	NA	+	3	2	18	18B	18 29.04.2015	2+
1.63262019783759	NA	NA	NA	NA	-	3	2	19	19A	19 29.04.2015	3-
0.999078022357958	NA	NA	NA	NA	-	3	2	19	19B	19 29.04.2015	3-
1.12502859995424	1.14285714285714	1.01584719082131	0.623427026221125	1.26061077966288	N	3	2	20	20A	20 29.04.2015	2N
1.12502859995424	1.16049382716049	1.03152384500065	0.811086291355045	1.37633477211592	N	3	2	20	20A	20 29.04.2015	2N
0.852702859127214	NA	NA	NA	NA	N	3	2	20	20B	20 29.04.2015	2N
0.852702859127214	NA	NA	NA	NA	N	3	2	20	20B	20 29.04.2015	2N
1.24352561144439	NA	NA	NA	NA	-	3	2	21	21A	21 29.04.2015	4-
1.00244988031119	1.10919540229885	1.10648464734668	0.754678521674672	1.05588050273524	-	3	2	21	21B	21 29.04.2015	4-
1.18757953321867	1.0952380952381	0.922243996803903	1.22348833862834	1.48977246853086	N	3	2	22	22A	22 29.04.2015	1N
1.18757953321867	1.07482993197279	0.905059326056004	1.05459629771457	0.515115741517687	N	3	2	22	22A	22 29.04.2015	1N
1.02782602694029	NA	NA	NA	NA	N	3	2	22	22B	22 29.04.2015	1N
1.02782602694029	NA	NA	NA	NA	N	3	2	22	22B	22 29.04.2015	1N
0.797590546543932	0.963350785340314	1.2078262330398	0.990864303626406	0.827135677463969	+	3	2	23	23A	23 29.04.2015	3+
0.797590546543932	0.918367346938776	1.15142707109329	1.17665186712324	1.24614566685732	+	3	2	23	23A	23 29.04.2015	3+
NA	NA	NA	NA	NA	+	3	2	23	23B	23 29.04.2015	3+
1.4249469165078	1.10285714285714	0.773963668457191	1.33765828599612	0.661089512816833	N	4	2	16	16A	16 30.04.2015	1N
1.4249469165078	1.28025477707006	0.89845787393095	0.410806224091094	1.57225656131353	N	4	2	16	16A	16 30.04.2015	1N
0.960016996823213	NA	NA	NA	NA	N	4	2	16	16B	16 30.04.2015	1N
1.01730922738667	1.07262569832402	1.05437527690519	0.863998131689791	1.0864399301193	+	4	2	17	17A	17 30.04.2015	1+
1.01730922738667	1.01685393258427	0.999552451909268	0.792197483154574	0.712448634058825	+	4	2	17	17A	17 30.04.2015	1+
0.7429507034527	NA	NA	NA	NA	+	4	2	17	17B	17 30.04.2015	1+
0.7429507034527	NA	NA	NA	NA	+	4	2	17	17B	17 30.04.2015	1+
0.504586772542054	1.08720930232558	2.15465280004931	0.83708652996061	0.838808768600162	+	4	2	18	18A	18 30.04.2015	2+
0.504586772542054	1.05813953488372	2.09704176261484	0.90934000212482	0.882314731795813	+	4	2	18	18A	18 30.04.2015	2+
0.478827591480451	NA	NA	NA	NA	+	4	2	18	18B	18 30.04.2015	2+
0.478827591480451	NA	NA	NA	NA	+	4	2	18	18B	18 30.04.2015	2+
0.857481156713893	1.01570680628272	1.1845237628022	0.883487843315895	1.16345517352687	-	4	2	19	19A	19 30.04.2015	3-
0.857481156713893	0.994623655913978	1.15993645822569	1.19842787841987	0.916015457999729	-	4	2	19	19A	19 30.04.2015	3-
0.72404056701625	NA	NA	NA	NA	-	4	2	19	19B	19 30.04.2015	3-
0.72404056701625	NA	NA	NA	NA	-	4	2	19	19B	19 30.04.2015	3-
0.94142729371633	1.06547619047619	1.13176683700148	1.01154177758142	1.1893204557422	N	4	2	20	20A	20 30.04.2015	2N
0.94142729371633	1.08641975308642	1.15401344356368	0.673883216546451	1.18245230704738	N	4	2	20	20A	20 30.04.2015	2N
1.19915499479106	NA	NA	NA	NA	N	4	2	20	20B	20 30.04.2015	2N
1.19915499479106	NA	NA	NA	NA	N	4	2	20	20B	20 30.04.2015	2N
0.627651130595293	1	1.59324177278475	0.869869468942869	1.00007299353141	-	4	2	21	21A	21 30.04.2015	4-
0.627651130595293	0.953757225433526	1.51956585265598	0.64498836391916	1.1997195811683	-	4	2	21	21A	21 30.04.2015	4-
0.648339317773788	NA	NA	NA	NA	-	4	2	21	21B	21 30.04.2015	4-
1.65314427151068	1.10884353741497	0.670748195740764	1.1520194551063	0.773463799550292	N	4	2	22	22A	22 30.04.2015	1N
1.65314427151068	1.14285714285714	0.691323293769622	1.16765850361684	1.99665552927298	N	4	2	22	22A	22 30.04.2015	1N
1.45485603855843	NA	NA	NA	NA	N	4	2	22	22B	22 30.04.2015	1N
1.45485603855843	NA	NA	NA	NA	N	4	2	22	22B	22 30.04.2015	1N
0.544175447131573	1.03141361256544	1.89536962390011	1.1717567934931	1.47094867006811	+	4	2	23	23A	23 30.04.2015	3+
0.544175447131573	0.974489795918367	1.79076399175127	0.974814357732838	1.12058691452371	+	4	2	23	23A	23 30.04.2015	3+
NA	NA	NA	NA	NA	+	4	2	23	23B	23 30.04.2015	3+
NA	NA	NA	NA	NA	+	4	2	23	23B	23 30.04.2015	3+
1.45227135351281	NA	NA	NA	NA	N	5	2	16	16A	16 01.05.2015	1N
1.11201715869772	0.988950276243094	0.889330050807176	0.936807839420565	1.08829837342224	N	5	2	16	16B	16 01.05.2015	1N
1.11201715869772	0.972375690607735	0.874425077888619	0.93097465530013	0.851516845562914	N	5	2	16	16B	16 01.05.2015	1N
0.598008598596776	NA	NA	NA	NA	+	5	2	17	17A	17 01.05.2015	1+
0.637656451762641	NA	NA	NA	NA	+	5	2	17	17B	17 01.05.2015	1+
0.637656451762641	NA	NA	NA	NA	+	5	2	17	17B	17 01.05.2015	1+
0.734440845610002	1.02906976744186	1.40116086080037	1.13917235897762	0.726663561609878	+	5	2	18	18A	18 01.05.2015	2+
0.734440845610002	1.0406976744186	1.41699318691111	1.14835095337726	0.589466921235511	+	5	2	18	18A	18 01.05.2015	2+
0.930868365792399	NA	NA	NA	NA	+	5	2	18	18B	18 01.05.2015	2+
1.08514323603838	1.03225806451613	0.9512643402586	1.21714657905289	0.912914397586273	-	5	2	19	19A	19 01.05.2015	3-
1.08514323603838	1.00523560209424	0.926362132398428	0.933180817225297	1.14942764614716	-	5	2	19	19A	19 01.05.2015	3-
0.801890054166187	NA	NA	NA	NA	-	5	2	19	19B	19 01.05.2015	3-
0.896603365434615	1.10714285714286	1.23481898443041	0.68104354297895	1.43917689489413	N	5	2	20	20A	20 01.05.2015	2N
0.896603365434615	1.14197530864198	1.27366832723009	0.848606030850846	1.43810571886363	N	5	2	20	20A	20 01.05.2015	2N
1.31500559478335	NA	NA	NA	NA	N	5	2	20	20B	20 01.05.2015	2N
1.31500559478335	NA	NA	NA	NA	N	5	2	20	20B	20 01.05.2015	2N
1.31630826026765	NA	NA	NA	NA	-	5	2	21	21A	21 01.05.2015	4-
2.04953994614004	NA	NA	NA	NA	-	5	2	21	21B	21 01.05.2015	4-
0.828138328369062	NA	NA	NA	NA	N	5	2	22	22A	22 01.05.2015	1N
0.850091449737154	NA	NA	NA	NA	N	5	2	22	22B	22 01.05.2015	1N
0.850091449737154	NA	NA	NA	NA	N	5	2	22	22B	22 01.05.2015	1N
0.55614589868005	0.964285714285714	1.73387184293607	2.21133168555348	1.23907411482654	+	5	2	23	23A	23 01.05.2015	3+
0.55614589868005	0.984293193717278	1.76984707799408	1.72019032361762	1.02679841919192	+	5	2	23	23A	23 01.05.2015	3+
NA	NA	NA	NA	NA	+	5	2	23	23B	23 01.05.2015	3+
0.646756168435524	NA	NA	NA	NA	-	2	3	16	16A	16 06.05.2015	1-
0.646756168435524	NA	NA	NA	NA	-	2	3	16	16A	16 06.05.2015	1-
0.694603148505898	NA	NA	NA	NA	-	2	3	16	16B	16 06.05.2015	1-
1.58786236649655	NA	NA	NA	NA	N	2	3	17	17A	17 06.05.2015	1N
1.30039648765906	NA	NA	NA	NA	N	2	3	17	17B	17 06.05.2015	1N
1.71945575390611	NA	NA	NA	NA	-	2	3	18	18A	18 06.05.2015	2-
1.71945575390611	NA	NA	NA	NA	-	2	3	18	18A	18 06.05.2015	2-
3.40243945429548	NA	NA	NA	NA	-	2	3	18	18B	18 06.05.2015	2-
1.01064495929869	NA	NA	NA	NA	N	2	3	19	19A	19 06.05.2015	2N
0.842294345784854	NA	NA	NA	NA	N	2	3	19	19B	19 06.05.2015	2N
1.06727811643644	NA	NA	NA	NA	+	2	3	20	20A	20 06.05.2015	3+
0.763865439427773	NA	NA	NA	NA	+	2	3	20	20B	20 06.05.2015	3+
0.609945679365306	NA	NA	NA	NA	+	2	3	21	21A	21 06.05.2015	4+
1.31425126138419	NA	NA	NA	NA	+	2	3	21	21B	21 06.05.2015	4+
0.683924192474463	NA	NA	NA	NA	-	2	3	22	22A	22 06.05.2015	3-
1.87305880932255	NA	NA	NA	NA	-	2	3	22	22B	22 06.05.2015	3-
1.1102187163858	NA	NA	NA	NA	N	2	3	23	23A	23 06.05.2015	1N
2.12859436000079	NA	NA	NA	NA	N	2	3	23	23B	23 06.05.2015	1N
0.320133731890473	NA	NA	NA	NA	-	3	3	16	16A	16 07.05.2015	1-
0.320133731890473	NA	NA	NA	NA	-	3	3	16	16A	16 07.05.2015	1-
0.315330127282941	NA	NA	NA	NA	-	3	3	16	16B	16 07.05.2015	1-
0.97277318882517	NA	NA	NA	NA	N	3	3	17	17A	17 07.05.2015	1N
1.16733439893716	NA	NA	NA	NA	N	3	3	17	17B	17 07.05.2015	1N
2.17701917388732	NA	NA	NA	NA	-	3	3	18	18A	18 07.05.2015	2-
4.43603482920295	NA	NA	NA	NA	-	3	3	18	18B	18 07.05.2015	2-
1.6694617625439	NA	NA	NA	NA	N	3	3	19	19A	19 07.05.2015	2N
1.17150438865075	NA	NA	NA	NA	N	3	3	19	19B	19 07.05.2015	2N
1.16188505489999	NA	NA	NA	NA	+	3	3	20	20A	20 07.05.2015	3+
0.625483361472687	NA	NA	NA	NA	+	3	3	20	20B	20 07.05.2015	3+
1.04508255306983	NA	NA	NA	NA	+	3	3	21	21A	21 07.05.2015	4+
1.85964522577984	NA	NA	NA	NA	+	3	3	21	21B	21 07.05.2015	4+
1.85964522577984	NA	NA	NA	NA	+	3	3	21	21B	21 07.05.2015	4+
0.6376406775257	NA	NA	NA	NA	-	3	3	22	22A	22 07.05.2015	3-
1.4313005675643	NA	NA	NA	NA	-	3	3	22	22B	22 07.05.2015	3-
0.591215489422732	NA	NA	NA	NA	N	3	3	23	23A	23 07.05.2015	1N
0.591215489422732	NA	NA	NA	NA	N	3	3	23	23A	23 07.05.2015	1N
0.681447058124096	0.878172588832487	1.28868791546322	1.00021220577705	0.921125973369679	N	3	3	23	23B	23 07.05.2015	1N
0.681447058124096	0.913705583756345	1.34083135712937	1.06886737374518	1.09165658651221	N	3	3	23	23B	23 07.05.2015	1N
0.653078228989824	NA	NA	NA	NA	-	4	3	16	16A	16 08.05.2015	1-
0.395070354994725	0.889502762430939	2.2515047033656	0.71755166795683	0.600051897646969	-	4	3	16	16B	16 08.05.2015	1-
0.395070354994725	0.975308641975309	2.46869609335363	1.00265298015023	0.765349370398462	-	4	3	16	16B	16 08.05.2015	1-
1.37133687588783	NA	NA	NA	NA	N	4	3	17	17A	17 08.05.2015	1N
1.37133687588783	NA	NA	NA	NA	N	4	3	17	17A	17 08.05.2015	1N
0.79511344529093	NA	NA	NA	NA	N	4	3	17	17B	17 08.05.2015	1N
0.79511344529093	NA	NA	NA	NA	N	4	3	17	17B	17 08.05.2015	1N
0.914709259839232	NA	NA	NA	NA	-	4	3	18	18A	18 08.05.2015	2-
0.914709259839232	NA	NA	NA	NA	-	4	3	18	18A	18 08.05.2015	2-
1.10149116931646	NA	NA	NA	NA	-	4	3	18	18B	18 08.05.2015	2-
1.34052979771855	NA	NA	NA	NA	N	4	3	19	19A	19 08.05.2015	2N
1.34052979771855	NA	NA	NA	NA	N	4	3	19	19A	19 08.05.2015	2N
1.0050214329455	NA	NA	NA	NA	N	4	3	19	19B	19 08.05.2015	2N
1.0050214329455	NA	NA	NA	NA	N	4	3	19	19B	19 08.05.2015	2N
0.78509777603788	NA	NA	NA	NA	+	4	3	20	20A	20 08.05.2015	3+
0.78509777603788	NA	NA	NA	NA	+	4	3	20	20A	20 08.05.2015	3+
0.598433273423742	NA	NA	NA	NA	+	4	3	20	20B	20 08.05.2015	3+
0.574601529554714	NA	NA	NA	NA	+	4	3	21	21A	21 08.05.2015	4+
0.574601529554714	NA	NA	NA	NA	+	4	3	21	21A	21 08.05.2015	4+
0.455431091930315	NA	NA	NA	NA	+	4	3	21	21B	21 08.05.2015	4+
0.455431091930315	NA	NA	NA	NA	+	4	3	21	21B	21 08.05.2015	4+
0.665004790749793	NA	NA	NA	NA	-	4	3	22	22A	22 08.05.2015	3-
0.665004790749793	NA	NA	NA	NA	-	4	3	22	22A	22 08.05.2015	3-
1.41990097814274	NA	NA	NA	NA	-	4	3	22	22B	22 08.05.2015	3-
0.930871280028684	NA	NA	NA	NA	N	4	3	23	23A	23 08.05.2015	1N
0.930871280028684	NA	NA	NA	NA	N	4	3	23	23A	23 08.05.2015	1N
0.57784229404887	1.00507614213198	1.73936063954325	0.801258009561346	0.896186650911216	N	4	3	23	23B	23 08.05.2015	1N
0.410319435909721	NA	NA	NA	NA	-	5	3	16	16A	16 11.05.2015	1-
0.410319435909721	NA	NA	NA	NA	-	5	3	16	16A	16 11.05.2015	1-
0.539808459040651	0.850828729281768	1.5761678332975	1.48937255880835	0.635814376913832	-	5	3	16	16B	16 11.05.2015	1-
1.15778397432525	NA	NA	NA	NA	N	5	3	17	17A	17 11.05.2015	1N
1.34425923235007	NA	NA	NA	NA	N	5	3	17	17B	17 11.05.2015	1N
2.08800501096148	NA	NA	NA	NA	-	5	3	18	18A	18 11.05.2015	2-
2.08800501096148	NA	NA	NA	NA	-	5	3	18	18A	18 11.05.2015	2-
1.70176613670815	NA	NA	NA	NA	-	5	3	18	18B	18 11.05.2015	2-
1.70176613670815	NA	NA	NA	NA	-	5	3	18	18B	18 11.05.2015	2-
1.51939778388827	NA	NA	NA	NA	N	5	3	19	19A	19 11.05.2015	2N
1.51939778388827	NA	NA	NA	NA	N	5	3	19	19A	19 11.05.2015	2N
1.15103082261686	NA	NA	NA	NA	N	5	3	19	19B	19 11.05.2015	2N
1.15103082261686	NA	NA	NA	NA	N	5	3	19	19B	19 11.05.2015	2N
0.78643998284958	NA	NA	NA	NA	+	5	3	20	20A	20 11.05.2015	3+
0.78643998284958	NA	NA	NA	NA	+	5	3	20	20A	20 11.05.2015	3+
0.424722691211445	NA	NA	NA	NA	+	5	3	20	20B	20 11.05.2015	3+
0.813576584947466	NA	NA	NA	NA	+	5	3	21	21A	21 11.05.2015	4+
0.813576584947466	NA	NA	NA	NA	+	5	3	21	21A	21 11.05.2015	4+
1.72487544822772	NA	NA	NA	NA	+	5	3	21	21B	21 11.05.2015	4+
0.583074849375579	NA	NA	NA	NA	-	5	3	22	22A	22 11.05.2015	3-
1.65390653302741	NA	NA	NA	NA	-	5	3	22	22B	22 11.05.2015	3-
0.606866260308354	NA	NA	NA	NA	N	5	3	23	23A	23 11.05.2015	1N
0.516557341313093	0.852791878172589	1.65091425475589	1.33027764072723	1.00356150705962	N	5	3	23	23B	23 11.05.2015	1N
0.953083788929451	0.884792626728111	0.928347157936609	1.08726661193818	1.02216926563906	N	2	1	24	24A	24 02.06.2015	2N
0.953083788929451	0.976076555023923	1.02412460096536	0.649169181409965	1.8914072451238	N	2	1	24	24A	24 02.06.2015	2N
0.626252101016342	NA	NA	NA	NA	N	2	1	24	24B	24 02.06.2015	2N
0.720242618511406	NA	NA	NA	NA	+	2	1	25	25A	25 02.06.2015	1+
0.584373972624185	NA	NA	NA	NA	+	2	1	25	25B	25 02.06.2015	1+
0.584373972624185	NA	NA	NA	NA	+	2	1	25	25B	25 02.06.2015	1+
0.671398123530575	NA	NA	NA	NA	-	2	1	26	26A	26 02.06.2015	1-
0.78307172355211	NA	NA	NA	NA	-	2	1	26	26B	26 02.06.2015	1-
0.602571913954138	NA	NA	NA	NA	N	2	1	27	27A	27 02.06.2015	1N
0.545868469347458	NA	NA	NA	NA	N	2	1	27	27B	27 02.06.2015	1N
0.466391832834976	NA	NA	NA	NA	+	2	1	28	28A	28 02.06.2015	2+
0.639442809170433	NA	NA	NA	NA	+	2	1	28	28B	28 02.06.2015	2+
1.39730161276768	NA	NA	NA	NA	-	2	1	29	29A	29 02.06.2015	2-
0.742716883498381	NA	NA	NA	NA	-	2	1	29	29B	29 02.06.2015	2-
0.403009309374323	NA	NA	NA	NA	N	2	1	30	30A	30 02.06.2015	2N
0.106184501679228	NA	NA	NA	NA	N	2	1	30	30B	30 02.06.2015	2N
0.106184501679228	NA	NA	NA	NA	N	2	1	30	30B	30 02.06.2015	2N
0.647991130573026	NA	NA	NA	NA	+	2	1	31	31A	31 02.06.2015	3+
0.358533388560113	NA	NA	NA	NA	+	2	1	31	31B	31 02.06.2015	3+
0.358533388560113	NA	NA	NA	NA	+	2	1	31	31B	31 02.06.2015	3+
0.520749008002336	NA	NA	NA	NA	-	2	1	32	32A	32 02.06.2015	3-
0.127139811705719	NA	NA	NA	NA	-	2	1	32	32B	32 02.06.2015	3-
1.27756608238739	NA	NA	NA	NA	N	2	1	33	33A	33 02.06.2015	1N
NA	NA	NA	NA	NA	N	2	1	33	33B	33 02.06.2015	1N
0.0708948335001409	NA	NA	NA	NA	N	2	1	33	33B	33 02.06.2015	1N
0.823147193935477	0.806451612903226	0.97971738085818	0.893617013402595	1.6038321059005	N	3	1	24	24A	24 03.06.2015	2N
0.770665884730782	NA	NA	NA	NA	N	3	1	24	24B	24 03.06.2015	2N
1.36999322989347	NA	NA	NA	NA	+	3	1	25	25A	25 03.06.2015	1+
0.478064384826931	NA	NA	NA	NA	+	3	1	25	25B	25 03.06.2015	1+
0.862824372129815	NA	NA	NA	NA	-	3	1	26	26A	26 03.06.2015	1-
0.772101282294575	NA	NA	NA	NA	-	3	1	26	26B	26 03.06.2015	1-
0.421670597174335	NA	NA	NA	NA	N	3	1	27	27A	27 03.06.2015	1N
0.658994819615769	NA	NA	NA	NA	N	3	1	27	27B	27 03.06.2015	1N
0.380326379919437	NA	NA	NA	NA	+	3	1	28	28A	28 03.06.2015	2+
0.380326379919437	NA	NA	NA	NA	+	3	1	28	28A	28 03.06.2015	2+
0.47995522573691	NA	NA	NA	NA	+	3	1	28	28B	28 03.06.2015	2+
0.47995522573691	NA	NA	NA	NA	+	3	1	28	28B	28 03.06.2015	2+
0.739833298954108	NA	NA	NA	NA	-	3	1	29	29A	29 03.06.2015	2-
0.537558115230568	NA	NA	NA	NA	-	3	1	29	29B	29 03.06.2015	2-
0.537558115230568	NA	NA	NA	NA	-	3	1	29	29B	29 03.06.2015	2-
0.652346287075125	NA	NA	NA	NA	N	3	1	30	30A	30 03.06.2015	2N
0.24223567601568	NA	NA	NA	NA	N	3	1	30	30B	30 03.06.2015	2N
0.524739565174948	0.817757009345794	1.55840547124201	1.09963622697844	1.07898660365759	+	3	1	31	31A	31 03.06.2015	3+
0.524739565174948	0.803738317757009	1.53168994887787	1.07145365525393	0.985219647610125	+	3	1	31	31A	31 03.06.2015	3+
0.252185902418819	NA	NA	NA	NA	+	3	1	31	31B	31 03.06.2015	3+
0.252185902418819	NA	NA	NA	NA	+	3	1	31	31B	31 03.06.2015	3+
0.450944222525978	0.945054945054945	2.09572469907961	1.34304631192854	1.03679352462533	-	3	1	32	32A	32 03.06.2015	3-
0.450944222525978	0.923076923076923	2.04698691538009	0.848801223199821	1.31225823372885	-	3	1	32	32A	32 03.06.2015	3-
0.846290383084623	NA	NA	NA	NA	-	3	1	32	32B	32 03.06.2015	3-
0.846290383084623	NA	NA	NA	NA	-	3	1	32	32B	32 03.06.2015	3-
1.23553006297381	NA	NA	NA	NA	N	3	1	33	33A	33 03.06.2015	1N
0.338528660130401	NA	NA	NA	NA	N	3	1	33	33B	33 03.06.2015	1N
0.582173237148696	NA	NA	NA	NA	N	4	1	24	24A	24 04.06.2015	2N
0.349834274972641	NA	NA	NA	NA	N	4	1	24	24B	24 04.06.2015	2N
1.05655111430427	NA	NA	NA	NA	+	4	1	25	25A	25 04.06.2015	1+
0.430524607444593	NA	NA	NA	NA	+	4	1	25	25B	25 04.06.2015	1+
0.446119253220833	NA	NA	NA	NA	-	4	1	26	26A	26 04.06.2015	1-
0.363538193220737	NA	NA	NA	NA	-	4	1	26	26B	26 04.06.2015	1-
0.363538193220737	NA	NA	NA	NA	-	4	1	26	26B	26 04.06.2015	1-
0.275455711899761	NA	NA	NA	NA	N	4	1	27	27A	27 04.06.2015	1N
0.275455711899761	NA	NA	NA	NA	N	4	1	27	27A	27 04.06.2015	1N
0.438119961902107	NA	NA	NA	NA	N	4	1	27	27B	27 04.06.2015	1N
0.659105787434314	NA	NA	NA	NA	+	4	1	28	28A	28 04.06.2015	2+
0.680419551428216	NA	NA	NA	NA	+	4	1	28	28B	28 04.06.2015	2+
0.643326992276134	NA	NA	NA	NA	-	4	1	29	29A	29 04.06.2015	2-
0.538772674119727	NA	NA	NA	NA	-	4	1	29	29B	29 04.06.2015	2-
0.729216280580212	0.679802955665025	0.932237765075855	1.20522085771657	0.556458584891114	N	4	1	30	30A	30 04.06.2015	2N
0.729216280580212	0.67487684729064	0.925482418952117	0.776222619432735	0.757186437742715	N	4	1	30	30A	30 04.06.2015	2N
0.44175493378562	NA	NA	NA	NA	N	4	1	30	30B	30 04.06.2015	2N
0.52127407366087	0.780373831775701	1.49705092044036	1.4482226808421	0.594074497904871	+	4	1	31	31A	31 04.06.2015	3+
0.52127407366087	0.766355140186916	1.47015779013305	1.8989306366473	0.711427099857353	+	4	1	31	31A	31 04.06.2015	3+
0.278740148544907	NA	NA	NA	NA	+	4	1	31	31B	31 04.06.2015	3+
0.278740148544907	NA	NA	NA	NA	+	4	1	31	31B	31 04.06.2015	3+
0.487306411158149	0.912087912087912	1.87169282242812	1.21483884774247	1.1003794815979	-	4	1	32	32A	32 04.06.2015	3-
0.487306411158149	0.879120879120879	1.80404127462951	0.812747106309769	1.26281967767154	-	4	1	32	32A	32 04.06.2015	3-
0.640813563043816	NA	NA	NA	NA	-	4	1	32	32B	32 04.06.2015	3-
0.640813563043816	NA	NA	NA	NA	-	4	1	32	32B	32 04.06.2015	3-
0.585435802815772	0.96551724137931	1.6492282103955	0.342590055766725	2.02277695706153	N	4	1	33	33A	33 04.06.2015	1N
0.24476985414865	NA	NA	NA	NA	N	4	1	33	33B	33 04.06.2015	1N
0.24476985414865	NA	NA	NA	NA	N	4	1	33	33B	33 04.06.2015	1N
0.371067754275035	0.67741935483871	1.82559477894328	1.11903283198206	0.632188090359599	N	5	1	24	24A	24 05.06.2015	2N
0.371067754275035	0.698564593301435	1.88257962394561	0.558880177032887	1.3297457124245	N	5	1	24	24A	24 05.06.2015	2N
0.368029992826437	NA	NA	NA	NA	N	5	1	24	24B	24 05.06.2015	2N
0.844342816087984	0.964285714285714	1.14205473880082	0.346997072829598	2.56490609819476	+	5	1	25	25A	25 05.06.2015	1+
0.439552468572085	NA	NA	NA	NA	+	5	1	25	25B	25 05.06.2015	1+
0.439552468572085	NA	NA	NA	NA	+	5	1	25	25B	25 05.06.2015	1+
0.389971655204236	NA	NA	NA	NA	-	5	1	26	26A	26 05.06.2015	1-
0.389971655204236	NA	NA	NA	NA	-	5	1	26	26A	26 05.06.2015	1-
0.36073232665528	NA	NA	NA	NA	-	5	1	26	26B	26 05.06.2015	1-
0.36073232665528	NA	NA	NA	NA	-	5	1	26	26B	26 05.06.2015	1-
0.266395234647724	NA	NA	NA	NA	N	5	1	27	27A	27 05.06.2015	1N
0.266395234647724	NA	NA	NA	NA	N	5	1	27	27A	27 05.06.2015	1N
0.330661834738774	NA	NA	NA	NA	N	5	1	27	27B	27 05.06.2015	1N
0.330661834738774	NA	NA	NA	NA	N	5	1	27	27B	27 05.06.2015	1N
0.551955979405156	NA	NA	NA	NA	+	5	1	28	28A	28 05.06.2015	2+
0.551955979405156	NA	NA	NA	NA	+	5	1	28	28A	28 05.06.2015	2+
0.384063678951951	NA	NA	NA	NA	+	5	1	28	28B	28 05.06.2015	2+
0.693428983979281	1.23021582733813	1.77410499958982	0.949455199829065	1.28541135148192	-	5	1	29	29A	29 05.06.2015	2-
0.693428983979281	1.28057553956835	1.84672918085958	1.05274713081841	1.35716397210755	-	5	1	29	29A	29 05.06.2015	2-
0.766205887503601	NA	NA	NA	NA	-	5	1	29	29B	29 05.06.2015	2-
0.562242909720719	0.591133004926108	1.05138365412156	0.937099500175432	0.678644266067531	N	5	1	30	30A	30 05.06.2015	2N
0.539020993159532	NA	NA	NA	NA	N	5	1	30	30B	30 05.06.2015	2N
0.292990921388428	0.663551401869159	2.26475072580651	2.10856588617456	0.49372259131992	+	5	1	31	31A	31 05.06.2015	3+
0.292990921388428	0.654205607476635	2.23285282825993	2.22330000016369	0.510554610394447	+	5	1	31	31A	31 05.06.2015	3+
0.179365989003819	NA	NA	NA	NA	+	5	1	31	31B	31 05.06.2015	3+
0.399134739161015	0.769230769230769	1.92724584897746	1.02847366624549	1.59907664827629	-	5	1	32	32A	32 05.06.2015	3-
0.399134739161015	0.708791208791209	1.77581938941495	1.41045101648884	1.01780899129249	-	5	1	32	32A	32 05.06.2015	3-
0.458137002845458	NA	NA	NA	NA	-	5	1	32	32B	32 05.06.2015	3-
0.542116240824676	0.813793103448276	1.50114134601524	0.473216689197925	1.27029206785706	N	5	1	33	33A	33 05.06.2015	1N
0.542116240824676	0.779310344827586	1.43753366186205	0.593868698370429	0.771161235247499	N	5	1	33	33A	33 05.06.2015	1N
0.299058427992576	NA	NA	NA	NA	N	5	1	33	33B	33 05.06.2015	1N
0.996503068557341	NA	NA	NA	NA	+	2	2	24	24A	24 09.06.2015	4+
2.15940437989078	NA	NA	NA	NA	+	2	2	24	24B	24 09.06.2015	4+
1.253574653823	NA	NA	NA	NA	-	2	2	25	25A	25 09.06.2015	2-
0.72820636673107	NA	NA	NA	NA	-	2	2	25	25B	25 09.06.2015	2-
1.37468874814084	NA	NA	NA	NA	N	2	2	26	26A	26 09.06.2015	1N
0.77659509555997	NA	NA	NA	NA	N	2	2	26	26B	26 09.06.2015	1N
1.11098662367296	NA	NA	NA	NA	-	2	2	27	27A	27 09.06.2015	3-
0.939888275442334	NA	NA	NA	NA	-	2	2	27	27B	27 09.06.2015	3-
0.878687773043525	NA	NA	NA	NA	N	2	2	28	28A	28 09.06.2015	2N
0.878687773043525	NA	NA	NA	NA	N	2	2	28	28A	28 09.06.2015	2N
1.0318404271096	NA	NA	NA	NA	N	2	2	28	28B	28 09.06.2015	2N
0.814828581209957	NA	NA	NA	NA	+	2	2	29	29A	29 09.06.2015	2+
0.814828581209957	NA	NA	NA	NA	+	2	2	29	29A	29 09.06.2015	2+
0.41336652721813	NA	NA	NA	NA	+	2	2	29	29B	29 09.06.2015	2+
1.02864325166407	NA	NA	NA	NA	+	2	2	30	30A	30 09.06.2015	3+
0.551775311008031	NA	NA	NA	NA	+	2	2	30	30B	30 09.06.2015	3+
0.878636329503642	1.28169014084507	1.45872654909355	1.05968039120328	0.494828006830698	-	2	2	31	31A	31 09.06.2015	4-
0.878636329503642	1.25	1.42265913441816	1.24981463316344	0.491491867224163	-	2	2	31	31A	31 09.06.2015	4-
1.33944336569579	NA	NA	NA	NA	-	2	2	31	31B	31 09.06.2015	4-
3.80913725825287	NA	NA	NA	NA	N	2	2	32	32A	32 09.06.2015	1N
1.66008649084676	NA	NA	NA	NA	N	2	2	32	32B	32 09.06.2015	1N
0.904956694145883	1.34545454545455	1.48676124963572	0.687326052816635	1.04267241640657	-	2	2	33	33A	33 09.06.2015	2-
0.904956694145883	1.25641025641026	1.38836506159677	0.994814513868605	1.07378930574849	-	2	2	33	33A	33 09.06.2015	2-
1.40739290907057	NA	NA	NA	NA	-	2	2	33	33B	33 09.06.2015	2-
0.677093350584862	NA	NA	NA	NA	+	3	2	24	24A	24 10.06.2015	4+
1.12210775206891	NA	NA	NA	NA	+	3	2	24	24B	24 10.06.2015	4+
0.914973409592615	NA	NA	NA	NA	-	3	2	25	25A	25 10.06.2015	2-
0.952203514582758	NA	NA	NA	NA	-	3	2	25	25B	25 10.06.2015	2-
1.13601497351226	NA	NA	NA	NA	N	3	2	26	26A	26 10.06.2015	1N
0.414219757422084	NA	NA	NA	NA	N	3	2	26	26B	26 10.06.2015	1N
1.17177444697974	1.29050279329609	1.10132354961518	0.64032130066369	1.46371941886544	-	3	2	27	27A	27 10.06.2015	3-
1.24105551449811	NA	NA	NA	NA	-	3	2	27	27B	27 10.06.2015	3-
0.978722830483793	NA	NA	NA	NA	N	3	2	28	28A	28 10.06.2015	2N
1.29199169509121	NA	NA	NA	NA	N	3	2	28	28B	28 10.06.2015	2N
0.607922922678144	NA	NA	NA	NA	+	3	2	29	29A	29 10.06.2015	2+
0.607371095654852	NA	NA	NA	NA	+	3	2	29	29B	29 10.06.2015	2+
0.710327857244016	NA	NA	NA	NA	+	3	2	30	30A	30 10.06.2015	3+
0.710327857244016	NA	NA	NA	NA	+	3	2	30	30A	30 10.06.2015	3+
0.440465388431434	NA	NA	NA	NA	+	3	2	30	30B	30 10.06.2015	3+
0.644694751070061	0.9375	1.45417656719547	1.97171540990372	0.690404421531707	-	3	2	31	31A	31 10.06.2015	4-
0.644694751070061	1.00704225352113	1.56204506372922	2.26542184163054	0.75018586327291	-	3	2	31	31A	31 10.06.2015	4-
0.609281553398058	NA	NA	NA	NA	-	3	2	31	31B	31 10.06.2015	4-
0.794895895639295	1.02222222222222	1.28598251397449	0.907966926687754	1.0079052692747	N	3	2	32	32A	32 10.06.2015	1N
0.794895895639295	1.04964539007092	1.32048158234198	1.42289719087469	0.814618744631438	N	3	2	32	32A	32 10.06.2015	1N
1.73199040982321	NA	NA	NA	NA	N	3	2	32	32B	32 10.06.2015	1N
1.12421997286862	1.17272727272727	1.04314751652639	1.52286583923674	0.835059171003143	-	3	2	33	33A	33 10.06.2015	2-
1.12421997286862	1.1025641025641	0.980736981349601	1.14844589874942	0.858680564327714	-	3	2	33	33A	33 10.06.2015	2-
1.50581590426127	NA	NA	NA	NA	-	3	2	33	33B	33 10.06.2015	2-
0.900547269770776	NA	NA	NA	NA	+	4	2	24	24A	24 11.06.2015	4+
1.01466531554355	NA	NA	NA	NA	+	4	2	24	24B	24 11.06.2015	4+
1.10575958258077	NA	NA	NA	NA	-	4	2	25	25A	25 11.06.2015	2-
0.65046232404085	NA	NA	NA	NA	-	4	2	25	25B	25 11.06.2015	2-
1.05142131385885	NA	NA	NA	NA	N	4	2	26	26A	26 11.06.2015	1N
0.216530281561231	NA	NA	NA	NA	N	4	2	26	26B	26 11.06.2015	1N
1.13217833280958	NA	NA	NA	NA	-	4	2	27	27A	27 11.06.2015	3-
1.13217833280958	NA	NA	NA	NA	-	4	2	27	27A	27 11.06.2015	3-
1.04336390905534	NA	NA	NA	NA	-	4	2	27	27B	27 11.06.2015	3-
1.10016989374899	NA	NA	NA	NA	N	4	2	28	28A	28 11.06.2015	2N
1.10016989374899	NA	NA	NA	NA	N	4	2	28	28A	28 11.06.2015	2N
1.40309951060359	NA	NA	NA	NA	N	4	2	28	28B	28 11.06.2015	2N
0.672294224091554	NA	NA	NA	NA	+	4	2	29	29A	29 11.06.2015	2+
0.359321664142905	NA	NA	NA	NA	+	4	2	29	29B	29 11.06.2015	2+
0.772588868432233	NA	NA	NA	NA	+	4	2	30	30A	30 11.06.2015	3+
0.772588868432233	NA	NA	NA	NA	+	4	2	30	30A	30 11.06.2015	3+
0.500937052144196	NA	NA	NA	NA	+	4	2	30	30B	30 11.06.2015	3+
0.872809191259293	0.923611111111111	1.05820506974557	2.16325230518229	0.495478890180925	-	4	2	31	31A	31 11.06.2015	4-
0.872809191259293	1.02112676056338	1.1699312642321	1.72981841483379	1.05996123684298	-	4	2	31	31A	31 11.06.2015	4-
0.811715210355987	NA	NA	NA	NA	-	4	2	31	31B	31 11.06.2015	4-
0.7138055769176	1.09219858156028	1.5301065400423	0.493170215261846	1.26119194160393	N	4	2	32	32A	32 11.06.2015	1N
1.36550225189899	NA	NA	NA	NA	N	4	2	32	32B	32 11.06.2015	1N
0.677470520713764	NA	NA	NA	NA	-	4	2	33	33A	33 11.06.2015	2-
0.988731685493793	NA	NA	NA	NA	-	4	2	33	33B	33 11.06.2015	2-
0.988731685493793	NA	NA	NA	NA	-	4	2	33	33B	33 11.06.2015	2-
0.581277429056003	NA	NA	NA	NA	+	5	2	24	24A	24 12.06.2015	4+
1.14369757360806	NA	NA	NA	NA	+	5	2	24	24B	24 12.06.2015	4+
0.811759983945414	NA	NA	NA	NA	-	5	2	25	25A	25 12.06.2015	2-
0.811759983945414	NA	NA	NA	NA	-	5	2	25	25A	25 12.06.2015	2-
0.875322016744871	NA	NA	NA	NA	-	5	2	25	25B	25 12.06.2015	2-
0.875322016744871	NA	NA	NA	NA	-	5	2	25	25B	25 12.06.2015	2-
0.863884757432444	NA	NA	NA	NA	N	5	2	26	26A	26 12.06.2015	1N
0.516878080529359	NA	NA	NA	NA	N	5	2	26	26B	26 12.06.2015	1N
0.516878080529359	NA	NA	NA	NA	N	5	2	26	26B	26 12.06.2015	1N
0.360723606006367	1.08938547486034	3.02000051208488	0.868488407832349	1.06310874634704	-	5	2	27	27A	27 12.06.2015	3-
0.360723606006367	1.02777777777778	2.84921130933592	1.08632848663367	0.776176381650192	-	5	2	27	27A	27 12.06.2015	3-
0.677085597530757	NA	NA	NA	NA	-	5	2	27	27B	27 12.06.2015	3-
0.677085597530757	NA	NA	NA	NA	-	5	2	27	27B	27 12.06.2015	3-
0.632328353378998	NA	NA	NA	NA	N	5	2	28	28A	28 12.06.2015	2N
0.632328353378998	NA	NA	NA	NA	N	5	2	28	28A	28 12.06.2015	2N
0.587453655642889	NA	NA	NA	NA	N	5	2	28	28B	28 12.06.2015	2N
0.587453655642889	NA	NA	NA	NA	N	5	2	28	28B	28 12.06.2015	2N
0.526307037707243	NA	NA	NA	NA	+	5	2	29	29A	29 12.06.2015	2+
0.490721966994328	NA	NA	NA	NA	+	5	2	29	29B	29 12.06.2015	2+
0.504319501487042	NA	NA	NA	NA	+	5	2	30	30A	30 12.06.2015	3+
0.504319501487042	NA	NA	NA	NA	+	5	2	30	30A	30 12.06.2015	3+
0.534255403950035	NA	NA	NA	NA	+	5	2	30	30B	30 12.06.2015	3+
0.534255403950035	NA	NA	NA	NA	+	5	2	30	30B	30 12.06.2015	3+
0.472884283246978	NA	NA	NA	NA	-	5	2	31	31A	31 12.06.2015	4-
0.637656957928803	NA	NA	NA	NA	-	5	2	31	31B	31 12.06.2015	4-
0.698197043493122	NA	NA	NA	NA	N	5	2	32	32A	32 12.06.2015	1N
1.08841784489906	NA	NA	NA	NA	N	5	2	32	32B	32 12.06.2015	1N
0.837629134926432	NA	NA	NA	NA	-	5	2	33	33A	33 12.06.2015	2-
0.601834246728554	NA	NA	NA	NA	-	5	2	33	33B	33 12.06.2015	2-
0.601834246728554	NA	NA	NA	NA	-	5	2	33	33B	33 12.06.2015	2-
1.05708412397217	NA	NA	NA	NA	-	2	3	24	24A	24 16.06.2015	4-
1.0252709320061	NA	NA	NA	NA	-	2	3	24	24B	24 16.06.2015	4-
0.945740181268882	NA	NA	NA	NA	N	2	3	25	25A	25 16.06.2015	2N
0.840207262001096	NA	NA	NA	NA	N	2	3	25	25B	25 16.06.2015	2N
0.749498562545965	NA	NA	NA	NA	+	2	3	26	26A	26 16.06.2015	4+
1.34511041009464	NA	NA	NA	NA	+	2	3	26	26B	26 16.06.2015	4+
0.691009566819181	NA	NA	NA	NA	+	2	3	27	27A	27 16.06.2015	1+
1.14951341457971	NA	NA	NA	NA	+	2	3	27	27B	27 16.06.2015	1+
0.776747936628403	NA	NA	NA	NA	-	2	3	28	28A	28 16.06.2015	1-
0.744573138845311	NA	NA	NA	NA	-	2	3	28	28B	28 16.06.2015	1-
0.545180104926874	NA	NA	NA	NA	N	2	3	29	29A	29 16.06.2015	1N
0.766361761418203	NA	NA	NA	NA	N	2	3	29	29B	29 16.06.2015	1N
0.555702898655174	NA	NA	NA	NA	-	2	3	30	30A	30 16.06.2015	2-
0.765522154153013	NA	NA	NA	NA	-	2	3	30	30B	30 16.06.2015	2-
0.367488590813653	NA	NA	NA	NA	N	2	3	31	31A	31 16.06.2015	2N
0.423659487441682	NA	NA	NA	NA	N	2	3	31	31B	31 16.06.2015	2N
0.88522362915059	NA	NA	NA	NA	+	2	3	32	32A	32 16.06.2015	2+
0.574273780140497	NA	NA	NA	NA	+	2	3	32	32B	32 16.06.2015	2+
0.555138458952558	NA	NA	NA	NA	+	2	3	33	33A	33 16.06.2015	2+
1.15919108743037	NA	NA	NA	NA	+	2	3	33	33B	33 16.06.2015	2+
1.15919108743037	NA	NA	NA	NA	+	2	3	33	33B	33 16.06.2015	2+
0.999096412758652	NA	NA	NA	NA	-	3	3	24	24A	24 17.06.2015	4-
0.999096412758652	NA	NA	NA	NA	-	3	3	24	24A	24 17.06.2015	4-
0.900361242674801	NA	NA	NA	NA	-	3	3	24	24B	24 17.06.2015	4-
1.03397629560772	NA	NA	NA	NA	N	3	3	25	25A	25 17.06.2015	2N
0.873371792529171	NA	NA	NA	NA	N	3	3	25	25B	25 17.06.2015	2N
0.792455037774955	NA	NA	NA	NA	+	3	3	26	26A	26 17.06.2015	4+
1.1226143533123	NA	NA	NA	NA	+	3	3	26	26B	26 17.06.2015	4+
1.1226143533123	NA	NA	NA	NA	+	3	3	26	26B	26 17.06.2015	4+
0.938112781508111	NA	NA	NA	NA	+	3	3	27	27A	27 17.06.2015	1+
NA	NA	NA	NA	NA	+	3	3	27	27B	27 17.06.2015	1+
0.859093065174082	NA	NA	NA	NA	-	3	3	28	28A	28 17.06.2015	1-
0.782102206348676	NA	NA	NA	NA	-	3	3	28	28B	28 17.06.2015	1-
0.782102206348676	NA	NA	NA	NA	-	3	3	28	28B	28 17.06.2015	1-
0.589876608341393	NA	NA	NA	NA	N	3	3	29	29A	29 17.06.2015	1N
0.60113040603303	NA	NA	NA	NA	N	3	3	29	29B	29 17.06.2015	1N
0.465716303674128	NA	NA	NA	NA	-	3	3	30	30A	30 17.06.2015	2-
1.85345490810657	NA	NA	NA	NA	-	3	3	30	30B	30 17.06.2015	2-
0.873050377696864	NA	NA	NA	NA	+	3	3	32	32A	32 17.06.2015	2+
0.879532940953104	NA	NA	NA	NA	+	3	3	32	32B	32 17.06.2015	2+
0.583712688919082	NA	NA	NA	NA	+	3	3	33	33A	33 17.06.2015	2+
0.482901428917413	NA	NA	NA	NA	+	3	3	33	33B	33 17.06.2015	2+
0.482901428917413	NA	NA	NA	NA	+	3	3	33	33B	33 17.06.2015	2+
1.24439775910364	NA	NA	NA	NA	-	4	3	24	24A	24 18.06.2015	4-
1.24439775910364	NA	NA	NA	NA	-	4	3	24	24A	24 18.06.2015	4-
0.935955687565224	NA	NA	NA	NA	-	4	3	24	24B	24 18.06.2015	4-
0.947878224494539	NA	NA	NA	NA	N	4	3	25	25A	25 18.06.2015	2N
1.15878775222533	NA	NA	NA	NA	N	4	3	25	25B	25 18.06.2015	2N
0.939459784716186	NA	NA	NA	NA	+	4	3	26	26A	26 18.06.2015	4+
1.15031545741325	NA	NA	NA	NA	+	4	3	26	26B	26 18.06.2015	4+
NA	NA	NA	NA	NA	+	4	3	27	27A	27 18.06.2015	1+
0.601792330699522	NA	NA	NA	NA	+	4	3	27	27B	27 18.06.2015	1+
0.626325775543117	NA	NA	NA	NA	-	4	3	28	28A	28 18.06.2015	1-
1.03972095196769	NA	NA	NA	NA	-	4	3	28	28B	28 18.06.2015	1-
0.536162646423791	NA	NA	NA	NA	N	4	3	29	29A	29 18.06.2015	1N
0.676385849457625	NA	NA	NA	NA	N	4	3	29	29B	29 18.06.2015	1N
1.00526110958963	NA	NA	NA	NA	-	4	3	30	30A	30 18.06.2015	2-
1.44829747827326	NA	NA	NA	NA	-	4	3	30	30B	30 18.06.2015	2-
0.636378457692517	NA	NA	NA	NA	+	4	3	32	32A	32 18.06.2015	2+
0.735969242453009	NA	NA	NA	NA	+	4	3	32	32B	32 18.06.2015	2+
0.625453475830964	NA	NA	NA	NA	+	4	3	33	33A	33 18.06.2015	2+
1.43184790506176	NA	NA	NA	NA	+	4	3	33	33B	33 18.06.2015	2+
1.47677780789735	NA	NA	NA	NA	-	5	3	24	24A	24 19.06.2015	4-
0.735393754515533	NA	NA	NA	NA	-	5	3	24	24B	24 19.06.2015	4-
0.735393754515533	NA	NA	NA	NA	-	5	3	24	24B	24 19.06.2015	4-
0.89025331164304	NA	NA	NA	NA	N	5	3	25	25A	25 19.06.2015	2N
0.859732699887755	NA	NA	NA	NA	N	5	3	25	25B	25 19.06.2015	2N
1.03386374272916	NA	NA	NA	NA	+	5	3	26	26A	26 19.06.2015	4+
1.08195977917981	NA	NA	NA	NA	+	5	3	26	26B	26 19.06.2015	4+
0.72844494622378	NA	NA	NA	NA	+	5	3	27	27A	27 19.06.2015	1+
NA	NA	NA	NA	NA	+	5	3	27	27B	27 19.06.2015	1+
0.674898017265914	NA	NA	NA	NA	-	5	3	28	28A	28 19.06.2015	1-
0.729641621326924	NA	NA	NA	NA	-	5	3	28	28B	28 19.06.2015	1-
0.69973719432965	NA	NA	NA	NA	N	5	3	29	29A	29 19.06.2015	1N
0.952988963584552	NA	NA	NA	NA	N	5	3	29	29B	29 19.06.2015	1N
0.736454444556553	NA	NA	NA	NA	-	5	3	30	30A	30 19.06.2015	2-
1.74905257159139	NA	NA	NA	NA	-	5	3	30	30B	30 19.06.2015	2-
1.0860279332645	NA	NA	NA	NA	+	5	3	32	32A	32 19.06.2015	2+
0.581991646098348	NA	NA	NA	NA	+	5	3	32	32B	32 19.06.2015	2+
0.581991646098348	NA	NA	NA	NA	+	5	3	32	32B	32 19.06.2015	2+
0.546019917919124	NA	NA	NA	NA	+	5	3	33	33A	33 19.06.2015	2+
1.57556309033664	NA	NA	NA	NA	+	5	3	33	33B	33 19.06.2015	2+
1.57556309033664	NA	NA	NA	NA	+	5	3	33	33B	33 19.06.2015	2+
