# Supplementary material for: Weak General but No Specific Habituation in Anticipating Stimuli of Presumed Negative and Positive Valence by Weaned Piglets
Source: Animals (Basel). 2018 Aug 22;8(9):149. doi: 10.3390/ani8090149 (PMC6162755; doi:10.3390/ani8090149)
Supplement: Supplementary file 1 [file animals-08-00149-s001.zip › pigletsRepStim_Henzen-Gygax.txt]

Description of the data set 'pigletsRepStim_Henzen-Gygax.csv':

Outcome variables:

rAktiv
Relative activity value as a ratio between the values of days 2-5 in
relation to day 1 of each experimental week.

rHR
Relative heart rate value as a ratio between the values of days 2-5 in
relation to day 1 of each experimental week.

rHRtoAktiv
Relative value of the ratio between the heart rate and activity as a
ratio between the values of days 2-5 in relation to day 1 of each
experimental week.

rRMSSD
Relative RMSSD values as a ratio between the values of days 2-5 in
relation to day 1 of each experimental week.

rSDNNtoRMSSD

Relative values of sympatho-vagal balance as a ratio between the
values of days 2-5 in relation to day 1 of each experimental week. The
sympathovagal balance was calculated as SDNN / RMSSD.


Fixed effects:

valence
Presumed valence of the stimuli: -= negative; N= neutral,
intermediary; += positive.

repetition
Repetition within week: days 2 to 5.

week
Week of experiment: 1, 2, or 3


Random effects:
pair
Identificator for each piglet pair.


pigletID
Identificator for each piglet.

trial
Identificator for each trial.

treatment

Different treatments: numbered within valence with valence coded as
described above.
